# Supplementary material for: Genome-Wide Analysis of MicroRNA-related Single Nucleotide Polymorphisms (SNPs) in Mouse Genome
Source: Sci Rep. 2020 Apr 1;10:5789. doi: 10.1038/s41598-020-62588-6 (PMC7113310; doi:10.1038/s41598-020-62588-6)
Supplement: Supplementary file 1 — Dataset 1. [file 41598_2020_62588_MOESM1_ESM.xlsx]

## Sheet: Title and list of authors
	Genome-Wide Analysis of MicroRNA-related Single nucleotide polymorphisms (SNPs) in Mouse Genome
	Gideon Omariba1, Fuyi Xu1, Maochun Wang1, Kai Li1, Yuxun Zhou1, Junhua Xiao1*
	1 College of Chemistry, Chemical Engineering, and Biotechnology, Donghua University, Shanghai 201620, China;
	gmogare85@yahoo.com(G.O);xufuyiphd@gmail.com(F.Y.);wangmaochun0815@ 163.com (M.W.);likai@dhu.edu.cn(K.L.); zhouyuxun@dhu.edu.cn (Y.Z)
	* Correspondence: xiaojunhua@dhu.edu.cn (J.X.) Tel.: +86-21-6779-2652

## Sheet: Sheet1
			List of miRNAs that changed their secondary structure stability
ID	ALIAS	NAME	CHR	START	END	SNP_POSITION	REFERENCE	ALTATIVE	STRAND	WILD_MFE	MUTANT_MFE
MI0000249	MI0000249	mmu-mir-206	1	20679010	20679082	20679054	A	G	+	31.7	31.7
MI0000821	MI0000821	mmu-mir-133b	1	20682769	20682887	20682828	G	A	+	58.8	58.4
MI0021870	MI0021870	mmu-mir-6342	1	29421488	29421612	29421497	A	T	+	38.2	34.5
MI0021870	MI0021870	mmu-mir-6342	1	29421488	29421612	29421499	C	T	+	38.2	38.2
MI0021870	MI0021870	mmu-mir-6342	1	29421488	29421612	29421552	C	A	+	38.2	36.2
MI0021870	MI0021870	mmu-mir-6342	1	29421488	29421612	29421554	G	T	+	38.2	36.5
MI0021870	MI0021870	mmu-mir-6342	1	29421488	29421612	29421570	T	C	+	38.2	38.2
MI0021870	MI0021870	mmu-mir-6342	1	29421488	29421612	29421571	G	A	+	38.2	38.2
MI0021870	MI0021870	mmu-mir-6342	1	29421488	29421612	29421575	A	G	+	38.2	37.6
MI0021870	MI0021870	mmu-mir-6342	1	29421488	29421612	29421591	T	C	+	38.2	34.5
MI0021870	MI0021870	mmu-mir-6342	1	29421488	29421612	29421597	C	G	+	38.2	36.5
MI0021870	MI0021870	mmu-mir-6342	1	29421488	29421612	29421604	C	T	+	38.2	35.3
MI0022743	MI0022743	mmu-mir-6896	1	34117359	34117431	34117362	C	T	+	17.8	17.8
MI0022743	MI0022743	mmu-mir-6896	1	34117359	34117431	34117368	T	A	+	17.8	13.1
MI0022743	MI0022743	mmu-mir-6896	1	34117359	34117431	34117373	G	A	+	17.8	14
MI0022743	MI0022743	mmu-mir-6896	1	34117359	34117431	34117404	A	G	+	17.8	17.4
MI0018011	MI0018011	mmu-mir-5103	1	34433121	34433199	34433129	G	A	-	39.4	35.7
MI0018011	MI0018011	mmu-mir-5103	1	34433121	34433199	34433135	G	A	-	39.4	37.4
MI0022744	MI0022744	mmu-mir-6897	1	36144252	36144313	36144258	G	A	-	26.3	23.8
MI0022744	MI0022744	mmu-mir-6897	1	36144252	36144313	36144272	G	A	-	26.3	23.8
MI0022744	MI0022744	mmu-mir-6897	1	36144252	36144313	36144277	A	G	-	26.3	22.7
MI0022744	MI0022744	mmu-mir-6897	1	36144252	36144313	36144281	A	C	-	26.3	26.3
MI0022744	MI0022744	mmu-mir-6897	1	36144252	36144313	36144282	C	A	-	26.3	25
MI0022744	MI0022744	mmu-mir-6897	1	36144252	36144313	36144295	C	T	-	26.3	26
MI0022744	MI0022744	mmu-mir-6897	1	36144252	36144313	36144313	G	A	-	26.3	24.7
MI0021877	MI0021877	mmu-mir-6349	1	39186896	39186992	39186903	C	A	-	40.8	42.3
MI0021877	MI0021877	mmu-mir-6349	1	39186896	39186992	39186941	G	A	-	40.8	40.5
MI0021877	MI0021877	mmu-mir-6349	1	39186896	39186992	39186992	C	A	-	40.8	40.9
MI0021878	MI0021878	mmu-mir-6350	1	47467021	47467125	47467028	G	A	-	22.5	24.5
MI0021878	MI0021878	mmu-mir-6350	1	47467021	47467125	47467062	T	C	-	22.5	22.5
MI0021878	MI0021878	mmu-mir-6350	1	47467021	47467125	47467071	C	G	-	22.5	22.5
MI0021878	MI0021878	mmu-mir-6350	1	47467021	47467125	47467073	G	T	-	22.5	22.5
MI0021878	MI0021878	mmu-mir-6350	1	47467021	47467125	47467076	T	C	-	22.5	22.5
MI0021878	MI0021878	mmu-mir-6350	1	47467021	47467125	47467078	T	C	-	22.5	23
MI0025029	MI0025029	mmu-mir-7681	1	53849424	53849495	53849477	A	G	+	29	35.4
MI0022746	MI0022746	mmu-mir-6899	1	64042438	64042501	64042447	A	G	-	22	20.4
MI0022746	MI0022746	mmu-mir-6899	1	64042438	64042501	64042459	A	C	-	22	21.8
MI0022746	MI0022746	mmu-mir-6899	1	64042438	64042501	64042463	G	A	-	22	24.2
MI0022746	MI0022746	mmu-mir-6899	1	64042438	64042501	64042476	T	A	-	22	22.8
MI0022746	MI0022746	mmu-mir-6899	1	64042438	64042501	64042484	G	A	-	22	22.8
MI0022746	MI0022746	mmu-mir-6899	1	64042438	64042501	64042488	C	G	-	22	17.5
MI0021879	MI0021879	mmu-mir-6351	1	73855477	73855575	73855496	C	T	-	35.9	34.9
MI0021879	MI0021879	mmu-mir-6351	1	73855477	73855575	73855503	G	A	-	35.9	36.9
MI0021879	MI0021879	mmu-mir-6351	1	73855477	73855575	73855527	T	C	-	35.9	35.9
MI0009917	MI0009917	mmu-mir-1928	1	74206554	74206620	74206584	G	A	-	25.7	25.5
MI0009917	MI0009917	mmu-mir-1928	1	74206554	74206620	74206585	T	G	-	25.7	25.7
MI0009917	MI0009917	mmu-mir-1928	1	74206554	74206620	74206603	T	A	-	25.7	24.7
MI0021880	MI0021880	mmu-mir-6352	1	77496653	77496768	77496674	G	A	-	38.1	37.3
MI0021880	MI0021880	mmu-mir-6352	1	77496653	77496768	77496680	G	A	-	38.1	36.1
MI0021880	MI0021880	mmu-mir-6352	1	77496653	77496768	77496761	T	A	-	38.1	38.9
MI0021872	MI0021872	mmu-mir-6344	1	82131916	82132019	82132005	A	G	+	30.7	29.7
MI0021872	MI0021872	mmu-mir-6344	1	82131916	82132019	82132006	G	A	+	30.7	30.6
MI0021881	MI0021881	mmu-mir-6353	1	84218849	84218961	84218927	A	G	-	31.6	32
MI0026024	MI0026024	mmu-mir-8096	1	85751948	85752074	85752015	G	A	+	49.5	49.3
MI0026024	MI0026024	mmu-mir-8096	1	85751948	85752074	85752037	C	T	+	49.5	49.1
MI0026024	MI0026024	mmu-mir-8096	1	85751948	85752074	85752049	G	A	+	49.5	47.7
MI0026024	MI0026024	mmu-mir-8096	1	85751948	85752074	85752074	G	A	+	49.5	49.6
MI0022747	MI0022747	mmu-mir-6900	1	92464483	92464542	92464516	C	T	-	28.2	28.6
MI0022747	MI0022747	mmu-mir-6900	1	92464483	92464542	92464522	T	C	-	28.2	26.9
MI0000171	MI0000171	mmu-mir-149	1	92850378	92850443	92850417	G	A	+	36.7	35.5
MI0022748	MI0022748	mmu-mir-6901	1	93274549	93274610	93274570	A	T	+	24.5	29.9
MI0022749	MI0022749	mmu-mir-6902	1	93346092	93346155	93346094	G	A	+	20.3	20.3
MI0022749	MI0022749	mmu-mir-6902	1	93346092	93346155	93346141	G	A	+	20.3	15.6
MI0021873	MI0021873	mmu-mir-6345	1	93352158	93352285	93352234	G	T	+	37.8	37.8
MI0026016	MI0026016	mmu-mir-3473f	1	106546496	106546631	106546506	A	G	-	69.5	68.9
MI0026016	MI0026016	mmu-mir-3473f	1	106546496	106546631	106546535	C	A	-	69.5	62.3
MI0026016	MI0026016	mmu-mir-3473f	1	106546496	106546631	106546551	A	T	-	69.5	69.4
MI0026016	MI0026016	mmu-mir-3473f	1	106546496	106546631	106546559	A	C	-	69.5	68.3
MI0026016	MI0026016	mmu-mir-3473f	1	106546496	106546631	106546599	C	T	-	69.5	62.8
MI0026016	MI0026016	mmu-mir-3473f	1	106546496	106546631	106546609	G	A	-	69.5	71.5
MI0026016	MI0026016	mmu-mir-3473f	1	106546496	106546631	106546611	G	A	-	69.5	73.4
MI0026016	MI0026016	mmu-mir-3473f	1	106546496	106546631	106546626	A	G	-	69.5	68.6
MI0021874	MI0021874	mmu-mir-6346	1	118954220	118954300	118954243	C	T	+	24.3	25.9
MI0021874	MI0021874	mmu-mir-6346	1	118954220	118954300	118954250	G	C	+	24.3	23.6
MI0021874	MI0021874	mmu-mir-6346	1	118954220	118954300	118954276	G	A	+	24.3	22.6
MI0000646	MI0000646	mmu-mir-135b	1	132198088	132198184	132198132	C	T	+	48.7	48.7
MI0022750	MI0022750	mmu-mir-6903	1	133726558	133726645	133726584	C	A	-	32	29
MI0022750	MI0022750	mmu-mir-6903	1	133726558	133726645	133726599	G	A	-	32	32
MI0022750	MI0022750	mmu-mir-6903	1	133726558	133726645	133726600	C	T	-	32	32
MI0022750	MI0022750	mmu-mir-6903	1	133726558	133726645	133726601	G	A	-	32	30
MI0022750	MI0022750	mmu-mir-6903	1	133726558	133726645	133726622	T	C	-	32	32.3
MI0019183	MI0019183	mmu-mir-1231	1	135454603	135454683	135454680	C	T	-	45.2	40.6
MI0025030	MI0025030	mmu-mir-7682	1	151442393	151442450	151442406	G	T	+	20	20.4
MI0025030	MI0025030	mmu-mir-7682	1	151442393	151442450	151442416	C	G	+	20	22.8
MI0025030	MI0025030	mmu-mir-7682	1	151442393	151442450	151442418	G	C	+	20	19.8
MI0025030	MI0025030	mmu-mir-7682	1	151442393	151442450	151442439	T	C	+	20	19.4
MI0026046	MI0026046	mmu-mir-8114	1	153899926	153900036	153899989	T	A	+	38.3	35
MI0026046	MI0026046	mmu-mir-8114	1	153899926	153900036	153900004	C	T	+	38.3	35.4
MI0004633	MI0004633	mmu-mir-488	1	158505625	158505733	158505629	G	A	+	38.7	36.6
MI0004633	MI0004633	mmu-mir-488	1	158505625	158505733	158505683	T	C	+	38.7	39
MI0009914	MI0009914	mmu-mir-1927	1	160295864	160295972	160295871	G	A	-	36	36
MI0009914	MI0009914	mmu-mir-1927	1	160295864	160295972	160295880	C	T	-	36	36
MI0009914	MI0009914	mmu-mir-1927	1	160295864	160295972	160295884	T	C	-	36	36
MI0009914	MI0009914	mmu-mir-1927	1	160295864	160295972	160295890	C	T	-	36	29.3
MI0009914	MI0009914	mmu-mir-1927	1	160295864	160295972	160295916	G	A	-	36	36
MI0009914	MI0009914	mmu-mir-1927	1	160295864	160295972	160295917	C	A	-	36	36
MI0009914	MI0009914	mmu-mir-1927	1	160295864	160295972	160295921	T	C	-	36	38.3
MI0021875	MI0021875	mmu-mir-6347	1	167290125	167290225	167290131	G	A	+	39	39.9
MI0021875	MI0021875	mmu-mir-6347	1	167290125	167290225	167290132	G	T	+	39	37
MI0021875	MI0021875	mmu-mir-6347	1	167290125	167290225	167290199	C	T	+	39	36.3
MI0021875	MI0021875	mmu-mir-6347	1	167290125	167290225	167290207	A	C	+	39	39
MI0021875	MI0021875	mmu-mir-6347	1	167290125	167290225	167290215	A	C	+	39	40.5
MI0021876	MI0021876	mmu-mir-6348	1	168490643	168490762	168490709	G	A	+	39.2	39.5
MI0021876	MI0021876	mmu-mir-6348	1	168490643	168490762	168490710	A	G	+	39.2	38.4
MI0021876	MI0021876	mmu-mir-6348	1	168490643	168490762	168490721	G	A	+	39.2	36.1
MI0021876	MI0021876	mmu-mir-6348	1	168490643	168490762	168490747	T	G	+	39.2	37.8
MI0021882	MI0021882	mmu-mir-6354	1	169018974	169019089	169018979	C	T	-	46.9	48.3
MI0021882	MI0021882	mmu-mir-6354	1	169018974	169019089	169018986	C	T	-	46.9	45.9
MI0021882	MI0021882	mmu-mir-6354	1	169018974	169019089	169019005	C	T	-	46.9	41.2
MI0021882	MI0021882	mmu-mir-6354	1	169018974	169019089	169019010	T	A	-	46.9	46.9
MI0021882	MI0021882	mmu-mir-6354	1	169018974	169019089	169019010	T	C	-	46.9	46.9
MI0021882	MI0021882	mmu-mir-6354	1	169018974	169019089	169019011	G	A	-	46.9	47.7
MI0021882	MI0021882	mmu-mir-6354	1	169018974	169019089	169019011	G	T	-	46.9	47.9
MI0021882	MI0021882	mmu-mir-6354	1	169018974	169019089	169019013	A	T	-	46.9	45.1
MI0021882	MI0021882	mmu-mir-6354	1	169018974	169019089	169019067	G	A	-	46.9	46.9
MI0021882	MI0021882	mmu-mir-6354	1	169018974	169019089	169019070	A	G	-	46.9	47.8
MI0024983	MI0024983	mmu-mir-6546	1	171064591	171064652	171064597	G	T	-	26.3	21.6
MI0024983	MI0024983	mmu-mir-6546	1	171064591	171064652	171064624	T	C	-	26.3	27.2
MI0025031	MI0025031	mmu-mir-7683	1	171641840	171641900	171641854	C	T	-	25.6	23
MI0025031	MI0025031	mmu-mir-7683	1	171641840	171641900	171641876	C	T	-	25.6	22.7
MI0025031	MI0025031	mmu-mir-7683	1	171641840	171641900	171641890	G	A	-	25.6	22.9
MI0025031	MI0025031	mmu-mir-7683	1	171641840	171641900	171641899	A	G	-	25.6	23.8
MI0022751	MI0022751	mmu-mir-6904	1	180587201	180587267	180587215	T	C	+	23	22.8
MI0022751	MI0022751	mmu-mir-6904	1	180587201	180587267	180587229	C	T	+	23	23.3
MI0022751	MI0022751	mmu-mir-6904	1	180587201	180587267	180587238	T	A	+	23	24
MI0022751	MI0022751	mmu-mir-6904	1	180587201	180587267	180587244	C	T	+	23	21.9
MI0009992	MI0009992	mmu-mir-1981	1	184822407	184822488	184822432	G	A	-	30.3	30.1
MI0009992	MI0009992	mmu-mir-1981	1	184822407	184822488	184822448	G	A	-	30.3	30.4
MI0009992	MI0009992	mmu-mir-1981	1	184822407	184822488	184822462	A	G	-	30.3	30.1
MI0009992	MI0009992	mmu-mir-1981	1	184822407	184822488	184822477	C	G	-	30.3	26.5
MI0012531	MI0012531	mmu-mir-664	1	185242975	185243043	185243038	T	A	+	28.1	28.1
MI0012531	MI0012531	mmu-mir-664	1	185242975	185243043	185243043	G	A	+	28.1	28.1
MI0000974	MI0000974	mmu-mir-215	1	185313581	185313692	185313656	C	T	+	36.7	40.1
MI0018015	MI0018015	mmu-mir-3473c	1	191998554	191998634	191998600	G	A	-	41.4	45.1
MI0018015	MI0018015	mmu-mir-3473c	1	191998554	191998634	191998605	A	G	-	41.4	40.6
MI0018015	MI0018015	mmu-mir-3473c	1	191998554	191998634	191998626	G	T	-	41.4	34.2
MI0018015	MI0018015	mmu-mir-3473c	1	191998554	191998634	191998630	A	C	-	41.4	36.7
MI0016967	MI0016967	mmu-mir-3962	1	194822001	194822064	194822025	C	A	+	26.8	25.2
MI0016967	MI0016967	mmu-mir-3962	1	194822001	194822064	194822048	T	G	+	26.8	22.9
MI0016967	MI0016967	mmu-mir-3962	1	194822001	194822064	194822057	T	A	+	26.8	24.7
MI0016967	MI0016967	mmu-mir-3962	1	194822001	194822064	194822061	C	A	+	26.8	24.7
MI0018012	MI0018012	mmu-mir-5104	10	7836381	7836474	7836408	G	T	+	47.1	42.9
MI0018012	MI0018012	mmu-mir-5104	10	7836381	7836474	7836417	A	G	+	47.1	47.1
MI0018012	MI0018012	mmu-mir-5104	10	7836381	7836474	7836421	C	T	+	47.1	48.4
MI0018012	MI0018012	mmu-mir-5104	10	7836381	7836474	7836422	G	A	+	47.1	44
MI0018012	MI0018012	mmu-mir-5104	10	7836381	7836474	7836471	G	A	+	47.1	48
MI0021950	MI0021950	mmu-mir-6413	10	20297581	20297688	20297610	G	A	-	27.5	25.8
MI0021950	MI0021950	mmu-mir-6413	10	20297581	20297688	20297653	G	A	-	27.5	26.6
MI0021950	MI0021950	mmu-mir-6413	10	20297581	20297688	20297659	T	C	-	27.5	33.9
MI0021950	MI0021950	mmu-mir-6413	10	20297581	20297688	20297676	G	A	-	27.5	27.8
MI0021950	MI0021950	mmu-mir-6413	10	20297581	20297688	20297688	G	A	-	27.5	27.9
MI0025003	MI0025003	mmu-mir-7663	10	22729372	22729432	22729409	G	A	-	21.8	21.8
MI0022752	MI0022752	mmu-mir-6905	10	24910664	24910733	24910678	G	A	+	22.5	23.1
MI0022752	MI0022752	mmu-mir-6905	10	24910664	24910733	24910682	G	A	+	22.5	17.4
MI0022752	MI0022752	mmu-mir-6905	10	24910664	24910733	24910701	G	T	+	22.5	22.6
MI0016997	MI0016997	mmu-mir-3473b	10	41670739	41670793	41670752	C	T	+	42.5	39.6
MI0016997	MI0016997	mmu-mir-3473b	10	41670739	41670793	41670769	T	G	+	42.5	43.8
MI0016997	MI0016997	mmu-mir-3473b	10	41670739	41670793	41670778	T	C	+	42.5	37.8
MI0016997	MI0016997	mmu-mir-3473b	10	41670739	41670793	41670782	G	A	+	42.5	36.1
MI0016997	MI0016997	mmu-mir-3473b	10	41670739	41670793	41670784	G	A	+	42.5	36.1
MI0016997	MI0016997	mmu-mir-3473b	10	41670739	41670793	41670786	T	A	+	42.5	38.1
MI0016997	MI0016997	mmu-mir-3473b	10	41670739	41670793	41670788	G	A	+	42.5	35.3
MI0009918	MI0009918	mmu-mir-1929	10	44359676	44359768	44359693	T	G	+	43	41.9
MI0009918	MI0009918	mmu-mir-1929	10	44359676	44359768	44359700	C	A	+	43	40.8
MI0009918	MI0009918	mmu-mir-1929	10	44359676	44359768	44359725	T	C	+	43	42.6
MI0009918	MI0009918	mmu-mir-1929	10	44359676	44359768	44359736	G	A	+	43	39.4
MI0009918	MI0009918	mmu-mir-1929	10	44359676	44359768	44359743	G	A	+	43	43.4
MI0022753	MI0022753	mmu-mir-6906	10	60126776	60126833	60126805	G	A	+	17.3	17.3
MI0021945	MI0021945	mmu-mir-6408	10	60923023	60923113	60923047	C	T	+	38.4	36.6
MI0021945	MI0021945	mmu-mir-6408	10	60923023	60923113	60923059	C	A	+	38.4	38.4
MI0021945	MI0021945	mmu-mir-6408	10	60923023	60923113	60923090	A	T	+	38.4	36.3
MI0021945	MI0021945	mmu-mir-6408	10	60923023	60923113	60923095	A	G	+	38.4	37.9
MI0021945	MI0021945	mmu-mir-6408	10	60923023	60923113	60923100	C	T	+	38.4	35.5
MI0021945	MI0021945	mmu-mir-6408	10	60923023	60923113	60923100	C	A	+	38.4	34.1
MI0021945	MI0021945	mmu-mir-6408	10	60923023	60923113	60923112	T	C	+	38.4	41
MI0006295	MI0006295	mmu-mir-466j	10	60960723	60960844	60960782	T	C	+	42.7	48.2
MI0006295	MI0006295	mmu-mir-466j	10	60960723	60960844	60960783	G	A	+	42.7	43.7
MI0018017	MI0018017	mmu-mir-5108	10	61774737	61774821	61774740	T	C	+	32	31.9
MI0018017	MI0018017	mmu-mir-5108	10	61774737	61774821	61774743	A	G	+	32	31.6
MI0018017	MI0018017	mmu-mir-5108	10	61774737	61774821	61774744	G	A	+	32	32
MI0018017	MI0018017	mmu-mir-5108	10	61774737	61774821	61774746	T	G	+	32	32.1
MI0018017	MI0018017	mmu-mir-5108	10	61774737	61774821	61774789	A	G	+	32	33.4
MI0018017	MI0018017	mmu-mir-5108	10	61774737	61774821	61774805	G	A	+	32	25.8
MI0025002	MI0025002	mmu-mir-7662	10	62194167	62194227	62194179	C	T	-	36	36
MI0023710	MI0023710	mmu-mir-7215	10	62682508	62682558	62682557	G	A	+	12.1	12.1
MI0021946	MI0021946	mmu-mir-6409	10	76008926	76009017	76008929	G	A	+	28.2	24.9
MI0021946	MI0021946	mmu-mir-6409	10	76008926	76009017	76008935	T	C	+	28.2	28.8
MI0021946	MI0021946	mmu-mir-6409	10	76008926	76009017	76008954	G	A	+	28.2	27.7
MI0021946	MI0021946	mmu-mir-6409	10	76008926	76009017	76008972	T	C	+	28.2	27.3
MI0021946	MI0021946	mmu-mir-6409	10	76008926	76009017	76009005	T	C	+	28.2	27.2
MI0004635	MI0004635	mmu-mir-678	10	76207326	76207409	76207398	G	A	-	33.2	30.8
MI0009919	MI0009919	mmu-mir-1930	10	77641224	77641307	77641235	C	T	+	37.5	35.4
MI0009919	MI0009919	mmu-mir-1930	10	77641224	77641307	77641303	C	T	+	37.5	36.5
MI0024999	MI0024999	mmu-mir-7659	10	78340150	78340207	78340173	G	A	-	23.8	21.6
MI0022754	MI0022754	mmu-mir-6907	10	78408475	78408545	78408485	A	C	-	24.3	24.3
MI0022754	MI0022754	mmu-mir-6907	10	78408475	78408545	78408492	C	A	-	24.3	25.6
MI0022754	MI0022754	mmu-mir-6907	10	78408475	78408545	78408496	C	T	-	24.3	23.1
MI0022754	MI0022754	mmu-mir-6907	10	78408475	78408545	78408522	C	T	-	24.3	23.9
MI0021947	MI0021947	mmu-mir-6410	10	78434799	78434902	78434802	T	C	+	42.4	44.3
MI0021947	MI0021947	mmu-mir-6410	10	78434799	78434902	78434877	G	A	+	42.4	42.4
MI0022755	MI0022755	mmu-mir-6908	10	78445095	78445157	78445119	G	T	-	27.1	21.3
MI0022759	MI0022759	mmu-mir-6912	10	80609260	80609329	80609314	G	A	+	29.1	28.6
MI0009993	MI0009993	mmu-mir-1982	10	80828797	80828870	80828814	G	C	+	26.8	22.3
MI0014020	MI0014020	mmu-mir-3057	10	81271597	81271687	81271611	T	C	+	38	38
MI0014020	MI0014020	mmu-mir-3057	10	81271597	81271687	81271648	T	C	+	38	39.6
MI0022760	MI0022760	mmu-mir-6913	10	81386347	81386412	81386349	A	G	+	24.1	24.1
MI0025021	MI0025021	mmu-mir-1191b	10	81416240	81416297	81416244	G	A	-	16.4	17.8
MI0025021	MI0025021	mmu-mir-1191b	10	81416240	81416297	81416260	C	T	-	16.4	14.3
MI0025021	MI0025021	mmu-mir-1191b	10	81416240	81416297	81416284	G	A	-	16.4	20.3
MI0009920	MI0009920	mmu-mir-1931	10	93162785	93162903	93162814	C	G	+	40.4	41.2
MI0009920	MI0009920	mmu-mir-1931	10	93162785	93162903	93162829	G	T	+	40.4	40.4
MI0009920	MI0009920	mmu-mir-1931	10	93162785	93162903	93162837	T	A	+	40.4	37.3
MI0009920	MI0009920	mmu-mir-1931	10	93162785	93162903	93162886	G	T	+	40.4	36.1
MI0009920	MI0009920	mmu-mir-1931	10	93162785	93162903	93162889	T	C	+	40.4	40.6
MI0009920	MI0009920	mmu-mir-1931	10	93162785	93162903	93162890	G	A	+	40.4	40.7
MI0009920	MI0009920	mmu-mir-1931	10	93162785	93162903	93162892	T	C	+	40.4	40.4
MI0009920	MI0009920	mmu-mir-1931	10	93162785	93162903	93162893	G	A	+	40.4	38.3
MI0009920	MI0009920	mmu-mir-1931	10	93162785	93162903	93162894	C	A	+	40.4	44.9
MI0025041	MI0025041	mmu-mir-7688	10	93433107	93433162	93433144	T	C	+	25.5	27.1
MI0023706	MI0023706	mmu-mir-7211	10	94586137	94586199	94586150	A	T	-	24.3	28
MI0004418	MI0004418	mmu-mir-3058	10	95559231	95559321	95559259	C	T	-	42.2	40.3
MI0004418	MI0004418	mmu-mir-3058	10	95559231	95559321	95559277	G	A	-	42.2	40.4
MI0016975	MI0016975	mmu-mir-3966	10	97423478	97423562	97423526	C	A	+	19.7	19.6
MI0004516	MI0004516	mmu-mir-763	10	120447991	120448110	120448092	C	T	-	50.9	51.3
MI0021949	MI0021949	mmu-mir-6412	10	122648339	122648435	122648349	T	G	+	29.4	32.9
MI0021949	MI0021949	mmu-mir-6412	10	122648339	122648435	122648349	T	A	+	29.4	29.4
MI0021951	MI0021951	mmu-mir-378d	10	126710282	126710391	126710287	C	T	-	35	35
MI0021951	MI0021951	mmu-mir-378d	10	126710282	126710391	126710303	C	T	-	35	35
MI0021951	MI0021951	mmu-mir-378d	10	126710282	126710391	126710304	A	G	-	35	36.4
MI0021951	MI0021951	mmu-mir-378d	10	126710282	126710391	126710315	C	A	-	35	33.3
MI0021951	MI0021951	mmu-mir-378d	10	126710282	126710391	126710319	G	C	-	35	33.3
MI0003517	MI0003517	mmu-mir-546	10	126998440	126998560	126998460	C	T	+	47.1	45.2
MI0003517	MI0003517	mmu-mir-546	10	126998440	126998560	126998534	A	G	+	47.1	48.1
MI0003517	MI0003517	mmu-mir-546	10	126998440	126998560	126998552	G	A	+	47.1	45.2
MI0004634	MI0004634	mmu-mir-677	10	128085286	128085363	128085320	T	A	+	17.5	17.9
MI0004634	MI0004634	mmu-mir-677	10	128085286	128085363	128085347	C	T	+	17.5	19.3
MI0022761	MI0022761	mmu-mir-6914	10	128382838	128382906	128382847	G	A	+	27.6	24.9
MI0022761	MI0022761	mmu-mir-6914	10	128382838	128382906	128382852	G	A	+	27.6	28.4
MI0022761	MI0022761	mmu-mir-6914	10	128382838	128382906	128382870	G	C	+	27.6	27.6
MI0022761	MI0022761	mmu-mir-6914	10	128382838	128382906	128382873	G	C	+	27.6	27.6
MI0022761	MI0022761	mmu-mir-6914	10	128382838	128382906	128382885	G	A	+	27.6	24.2
MI0022762	MI0022762	mmu-mir-6915	10	128388832	128388900	128388870	C	T	+	18.2	19.6
MI0026035	MI0026035	mmu-mir-8105	10	128458680	128458768	128458713	C	G	+	40.9	36.9
MI0026035	MI0026035	mmu-mir-8105	10	128458680	128458768	128458767	G	A	+	40.9	39
MI0022763	MI0022763	mmu-mir-6916	10	128511968	128512030	128511970	G	A	-	20.1	20.1
MI0014022	MI0014022	mmu-mir-3060	11	4139364	4139446	4139365	G	C	+	42.4	39.4
MI0014022	MI0014022	mmu-mir-3060	11	4139364	4139446	4139381	G	A	+	42.4	37.3
MI0014022	MI0014022	mmu-mir-3060	11	4139364	4139446	4139388	G	C	+	42.4	38.6
MI0014022	MI0014022	mmu-mir-3060	11	4139364	4139446	4139388	G	A	+	42.4	38.6
MI0014022	MI0014022	mmu-mir-3060	11	4139364	4139446	4139405	G	A	+	42.4	42.4
MI0014022	MI0014022	mmu-mir-3060	11	4139364	4139446	4139413	C	T	+	42.4	39.8
MI0014022	MI0014022	mmu-mir-3060	11	4139364	4139446	4139426	G	A	+	42.4	35.7
MI0014022	MI0014022	mmu-mir-3060	11	4139364	4139446	4139429	C	T	+	42.4	40.1
MI0014022	MI0014022	mmu-mir-3060	11	4139364	4139446	4139431	C	T	+	42.4	39.5
MI0014022	MI0014022	mmu-mir-3060	11	4139364	4139446	4139434	A	C	+	42.4	44.7
MI0014022	MI0014022	mmu-mir-3060	11	4139364	4139446	4139443	G	A	+	42.4	38.5
MI0022765	MI0022765	mmu-mir-6918	11	4891345	4891402	4891359	C	T	+	21.6	21.6
MI0022765	MI0022765	mmu-mir-6918	11	4891345	4891402	4891390	G	A	+	21.6	19.6
MI0024989	MI0024989	mmu-mir-7651	11	6401630	6401693	6401647	G	A	+	20.6	14.2
MI0024989	MI0024989	mmu-mir-7651	11	6401630	6401693	6401676	T	C	+	20.6	17.1
MI0009922	MI0009922	mmu-mir-1933	11	21344588	21344675	21344650	C	T	-	30.6	27.5
MI0009922	MI0009922	mmu-mir-1933	11	21344588	21344675	21344651	G	A	-	30.6	32.8
MI0009922	MI0009922	mmu-mir-1933	11	21344588	21344675	21344670	T	G	-	30.6	26.3
MI0021901	MI0021901	mmu-mir-6372	11	26202240	26202348	26202275	C	T	+	29.5	27.2
MI0021901	MI0021901	mmu-mir-6372	11	26202240	26202348	26202294	T	C	+	29.5	29.5
MI0021901	MI0021901	mmu-mir-6372	11	26202240	26202348	26202345	T	C	+	29.5	25.6
MI0000699	MI0000699	mmu-mir-216a	11	28757012	28757083	28757047	C	T	+	30	30
MI0000170	MI0000170	mmu-mir-146a	11	43374397	43374461	43374401	G	A	-	26.5	27.2
MI0026029	MI0026029	mmu-mir-8100	11	46102270	46102390	46102302	G	A	+	46.2	41.9
MI0022766	MI0022766	mmu-mir-6919	11	50232245	50232306	50232248	G	A	+	29	29.1
MI0022766	MI0022766	mmu-mir-6919	11	50232245	50232306	50232263	G	A	+	29	25.3
MI0005203	MI0005203	mmu-mir-804	11	50357785	50357879	50357856	A	G	-	28.6	28.6
MI0005203	MI0005203	mmu-mir-804	11	50357785	50357879	50357874	G	A	-	28.6	27.4
MI0014023	MI0014023	mmu-mir-3061	11	52126746	52126836	52126767	C	T	+	65.4	69.7
MI0014023	MI0014023	mmu-mir-3061	11	52126746	52126836	52126779	C	T	+	65.4	62.7
MI0014023	MI0014023	mmu-mir-3061	11	52126746	52126836	52126792	T	G	+	65.4	65.4
MI0014023	MI0014023	mmu-mir-3061	11	52126746	52126836	52126800	A	G	+	65.4	66.3
MI0014023	MI0014023	mmu-mir-3061	11	52126746	52126836	52126829	C	T	+	65.4	62.9
MI0022767	MI0022767	mmu-mir-6920	11	53409197	53409267	53409229	G	T	+	17.8	16.7
MI0022767	MI0022767	mmu-mir-6920	11	53409197	53409267	53409241	T	A	+	17.8	17.8
MI0024992	MI0024992	mmu-mir-7652	11	55501226	55501281	55501234	C	T	+	28.4	26.5
MI0024992	MI0024992	mmu-mir-7652	11	55501226	55501281	55501247	C	T	+	28.4	23.5
MI0022768	MI0022768	mmu-mir-6921	11	60200538	60200617	60200558	A	G	-	32	31.9
MI0022768	MI0022768	mmu-mir-6921	11	60200538	60200617	60200590	G	A	-	32	29.8
MI0022768	MI0022768	mmu-mir-6921	11	60200538	60200617	60200599	C	T	-	32	30.4
MI0018008	MI0018008	mmu-mir-5100	11	60728663	60728726	60728710	G	C	+	24.8	23.8
MI0022770	MI0022770	mmu-mir-6923	11	67099804	67099875	67099818	A	T	+	31.2	29.5
MI0022770	MI0022770	mmu-mir-6923	11	67099804	67099875	67099845	G	A	+	31.2	31.2
MI0021943	MI0021943	mmu-mir-6406	11	68220892	68221011	68220941	G	A	+	42.3	39.3
MI0014024	MI0014024	mmu-mir-3062	11	68990574	68990678	68990582	T	C	-	43.9	43.5
MI0014024	MI0014024	mmu-mir-3062	11	68990574	68990678	68990626	T	C	-	43.9	47.2
MI0014024	MI0014024	mmu-mir-3062	11	68990574	68990678	68990641	C	T	-	43.9	38.1
MI0006293	MI0006293	mmu-mir-467f	11	69635400	69635519	69635425	T	G	-	52.4	47.5
MI0006293	MI0006293	mmu-mir-467f	11	69635400	69635519	69635439	T	C	-	52.4	52.1
MI0006293	MI0006293	mmu-mir-467f	11	69635400	69635519	69635443	T	C	-	52.4	52.4
MI0006293	MI0006293	mmu-mir-467f	11	69635400	69635519	69635447	T	C	-	52.4	52.4
MI0006293	MI0006293	mmu-mir-467f	11	69635400	69635519	69635478	C	A	-	52.4	53.7
MI0006293	MI0006293	mmu-mir-467f	11	69635400	69635519	69635485	C	T	-	52.4	52.4
MI0009923	MI0009923	mmu-mir-1934	11	69663043	69663125	69663055	T	C	+	45.7	45.2
MI0026030	MI0026030	mmu-mir-497b	11	70234692	70234816	70234707	C	A	-	57.8	57.8
MI0026030	MI0026030	mmu-mir-497b	11	70234692	70234816	70234813	A	C	-	57.8	56.6
MI0022966	MI0022966	mmu-mir-7115	11	70438255	70438318	70438272	C	G	+	22.4	21.8
MI0022966	MI0022966	mmu-mir-7115	11	70438255	70438318	70438311	C	T	+	22.4	19.4
MI0022773	MI0022773	mmu-mir-6926	11	74868127	74868194	74868146	G	A	-	31.5	29.3
MI0004637	MI0004637	mmu-mir-423	11	77078064	77078172	77078145	G	A	-	51.9	46.6
MI0001730	MI0001730	mmu-mir-451a	11	78073170	78073241	78073234	C	A	+	43.3	43.3
MI0021960	MI0021960	mmu-mir-451b	11	78073170	78073241	78073234	C	A	-	37.5	37
MI0024993	MI0024993	mmu-mir-7653	11	78178827	78178887	78178834	C	T	+	20.9	24.8
MI0024993	MI0024993	mmu-mir-7653	11	78178827	78178887	78178858	T	C	+	20.9	22.6
MI0024993	MI0024993	mmu-mir-7653	11	78178827	78178887	78178877	C	G	+	20.9	20.7
MI0001645	MI0001645	mmu-mir-365-2	11	79726400	79726511	79726409	A	G	+	39.7	42.4
MI0025024	MI0025024	mmu-mir-7679	11	82985003	82985065	82985019	G	A	-	23.7	21.8
MI0025024	MI0025024	mmu-mir-7679	11	82985003	82985065	82985021	A	T	-	23.7	20.8
MI0025024	MI0025024	mmu-mir-7679	11	82985003	82985065	82985023	C	T	-	23.7	18.9
MI0025024	MI0025024	mmu-mir-7679	11	82985003	82985065	82985042	A	G	-	23.7	23
MI0025024	MI0025024	mmu-mir-7679	11	82985003	82985065	82985059	C	T	-	23.7	19.8
MI0018019	MI0018019	mmu-mir-5110	11	85760616	85760702	85760628	T	C	-	27.9	27.5
MI0018019	MI0018019	mmu-mir-5110	11	85760616	85760702	85760700	G	A	-	27.9	26.7
MI0000401	MI0000401	mmu-mir-301a	11	87113004	87113089	87113051	G	T	+	37	37
MI0000401	MI0000401	mmu-mir-301a	11	87113004	87113089	87113083	G	A	+	37	36
MI0016973	MI0016973	mmu-mir-378b	11	88352773	88352864	88352784	A	C	+	31.1	33.6
MI0016973	MI0016973	mmu-mir-378b	11	88352773	88352864	88352859	C	G	+	31.1	30.8
MI0014025	MI0014025	mmu-mir-3063	11	95963292	95963383	95963345	A	T	-	40.1	40.1
MI0000552	MI0000552	mmu-mir-196a-1	11	96265164	96265265	96265229	G	A	+	35.9	36.2
MI0000174	MI0000174	mmu-mir-152	11	96850393	96850465	96850464	G	C	+	43.5	38.9
MI0026033	MI0026033	mmu-mir-8103	11	97063768	97063874	97063773	G	A	+	52.6	51.7
MI0026033	MI0026033	mmu-mir-8103	11	97063768	97063874	97063849	C	T	+	52.6	56.8
MI0023730	MI0023730	mmu-mir-7235	11	97146364	97146419	97146380	A	G	-	22.7	25.2
MI0023730	MI0023730	mmu-mir-7235	11	97146364	97146419	97146393	T	C	-	22.7	22.9
MI0023730	MI0023730	mmu-mir-7235	11	97146364	97146419	97146398	T	C	-	22.7	23.5
MI0023730	MI0023730	mmu-mir-7235	11	97146364	97146419	97146414	C	T	-	22.7	22
MI0023730	MI0023730	mmu-mir-7235	11	97146364	97146419	97146418	C	T	-	22.7	22.9
MI0022774	MI0022774	mmu-mir-6927	11	97677060	97677130	97677069	T	C	+	43.6	43.6
MI0026032	MI0026032	mmu-mir-8102	11	97744897	97745035	97744923	A	G	+	62.7	66.7
MI0026032	MI0026032	mmu-mir-8102	11	97744897	97745035	97744950	G	C	+	62.7	67
MI0026032	MI0026032	mmu-mir-8102	11	97744897	97745035	97744977	C	T	+	62.7	62.7
MI0026032	MI0026032	mmu-mir-8102	11	97744897	97745035	97744981	G	C	+	62.7	64.5
MI0018028	MI0018028	mmu-mir-5119	11	98262606	98262662	98262632	A	G	+	23.2	23.2
MI0018028	MI0018028	mmu-mir-5119	11	98262606	98262662	98262637	T	C	+	23.2	21.1
MI0018028	MI0018028	mmu-mir-5119	11	98262606	98262662	98262649	G	A	+	23.2	23.6
MI0018028	MI0018028	mmu-mir-5119	11	98262606	98262662	98262651	G	A	+	23.2	18.6
MI0018028	MI0018028	mmu-mir-5119	11	98262606	98262662	98262655	G	A	+	23.2	24.5
MI0022967	MI0022967	mmu-mir-7116	11	100478411	100478480	100478426	A	G	-	15.6	13.6
MI0022775	MI0022775	mmu-mir-6928	11	101030340	101030409	101030369	A	C	+	18.8	18.8
MI0022775	MI0022775	mmu-mir-6928	11	101030340	101030409	101030383	T	C	+	18.8	20.6
MI0022776	MI0022776	mmu-mir-6929	11	101419187	101419253	101419194	A	G	-	36	38.9
MI0022777	MI0022777	mmu-mir-6930	11	102404920	102404987	102404965	C	T	-	27.1	20.2
MI0022777	MI0022777	mmu-mir-6930	11	102404920	102404987	102404977	C	T	-	27.1	28
MI0022778	MI0022778	mmu-mir-6931	11	102999848	102999921	102999863	G	C	-	29.4	30.1
MI0022778	MI0022778	mmu-mir-6931	11	102999848	102999921	102999906	T	C	-	29.4	30.8
MI0022779	MI0022779	mmu-mir-6932	11	107637722	107637779	107637733	G	A	+	21.2	22.1
MI0022779	MI0022779	mmu-mir-6932	11	107637722	107637779	107637760	C	G	+	21.2	21.2
MI0023718	MI0023718	mmu-mir-7223	11	107996848	107996916	107996865	C	T	+	23.9	21.7
MI0023718	MI0023718	mmu-mir-7223	11	107996848	107996916	107996882	A	G	+	23.9	23.9
MI0016977	MI0016977	mmu-mir-3968	11	115447961	115448060	115448001	T	C	-	28.9	28.6
MI0016977	MI0016977	mmu-mir-3968	11	115447961	115448060	115448025	G	A	-	28.9	29.2
MI0019189	MI0019189	mmu-mir-5621	11	115795824	115795886	115795825	G	A	+	27.1	27.2
MI0019189	MI0019189	mmu-mir-5621	11	115795824	115795886	115795839	C	T	+	27.1	27.3
MI0019189	MI0019189	mmu-mir-5621	11	115795824	115795886	115795879	C	A	+	27.1	22.7
MI0022266	MI0022266	mmu-mir-6516	11	117077348	117077457	117077349	A	T	+	35.2	34.9
MI0022780	MI0022780	mmu-mir-6933	11	118002270	118002350	118002279	T	C	+	33.1	31.7
MI0022781	MI0022781	mmu-mir-6934	11	119154076	119154137	119154091	C	T	-	25	23.8
MI0009921	MI0009921	mmu-mir-1932	11	119390472	119390561	119390502	C	T	+	38.9	37.4
MI0009921	MI0009921	mmu-mir-1932	11	119390472	119390561	119390508	C	A	+	38.9	40.1
MI0009921	MI0009921	mmu-mir-1932	11	119390472	119390561	119390514	T	C	+	38.9	38.9
MI0009921	MI0009921	mmu-mir-1932	11	119390472	119390561	119390528	C	T	+	38.9	38.9
MI0000619	MI0000619	mmu-mir-338	11	120014765	120014862	120014776	C	T	-	41.9	35.5
MI0000619	MI0000619	mmu-mir-338	11	120014765	120014862	120014810	T	A	-	41.9	41.9
MI0000619	MI0000619	mmu-mir-338	11	120014765	120014862	120014861	T	C	-	41.9	41.9
MI0014027	MI0014027	mmu-mir-3065	11	120014767	120014853	120014776	C	T	+	39	36.3
MI0014027	MI0014027	mmu-mir-3065	11	120014767	120014853	120014810	T	A	+	39	39
MI0023731	MI0023731	mmu-mir-7236	11	121387145	121387204	121387150	A	G	-	28	23.9
MI0023731	MI0023731	mmu-mir-7236	11	121387145	121387204	121387158	G	A	-	28	23.1
MI0025016	MI0025016	mmu-mir-7675	12	11299887	11299944	11299913	T	C	+	22.1	22.1
MI0014028	MI0014028	mmu-mir-3066	12	17355392	17355474	17355454	G	A	+	27.7	23.6
MI0014028	MI0014028	mmu-mir-3066	12	17355392	17355474	17355455	C	A	+	27.7	21
MI0022354	MI0022354	mmu-mir-6538	12	26414901	26415010	26414919	G	A	-	51.7	50.2
MI0022354	MI0022354	mmu-mir-6538	12	26414901	26415010	26414986	G	A	-	51.7	49.8
MI0022354	MI0022354	mmu-mir-6538	12	26414901	26415010	26414994	C	A	-	51.7	51.5
MI0022354	MI0022354	mmu-mir-6538	12	26414901	26415010	26415001	G	A	-	51.7	51.2
MI0022784	MI0022784	mmu-mir-6937	12	28679325	28679389	28679383	G	A	+	21.3	21.3
MI0004642	MI0004642	mmu-mir-680-3	12	35194811	35194897	35194815	T	C	-	23.1	22.3
MI0004642	MI0004642	mmu-mir-680-3	12	35194811	35194897	35194817	A	C	-	23.1	23.1
MI0004642	MI0004642	mmu-mir-680-3	12	35194811	35194897	35194826	T	C	-	23.1	22.4
MI0004642	MI0004642	mmu-mir-680-3	12	35194811	35194897	35194829	T	C	-	23.1	22.4
MI0004642	MI0004642	mmu-mir-680-3	12	35194811	35194897	35194847	T	G	-	23.1	25.8
MI0004642	MI0004642	mmu-mir-680-3	12	35194811	35194897	35194852	C	T	-	23.1	21.2
MI0004642	MI0004642	mmu-mir-680-3	12	35194811	35194897	35194893	C	T	-	23.1	23.1
MI0018007	MI0018007	mmu-mir-5099	12	36816205	36816278	36816265	G	T	+	26.6	28
MI0009927	MI0009927	mmu-mir-1938	12	40222712	40222811	40222757	T	A	-	53.9	53.9
MI0019198	MI0019198	mmu-mir-5627	12	44210313	44210373	44210317	G	C	+	40.3	33.2
MI0019198	MI0019198	mmu-mir-5627	12	44210313	44210373	44210330	C	A	+	40.3	35.8
MI0019198	MI0019198	mmu-mir-5627	12	44210313	44210373	44210361	C	T	+	40.3	38.2
MI0019198	MI0019198	mmu-mir-5627	12	44210313	44210373	44210364	C	T	+	40.3	38.4
MI0004643	MI0004643	mmu-mir-681	12	69763835	69763944	69763864	G	A	-	41.1	39.3
MI0004643	MI0004643	mmu-mir-681	12	69763835	69763944	69763915	C	T	-	41.1	37.6
MI0004643	MI0004643	mmu-mir-681	12	69763835	69763944	69763930	T	A	-	41.1	39
MI0018009	MI0018009	mmu-mir-5101	12	75909103	75909185	75909122	C	A	+	25.2	21.3
MI0018009	MI0018009	mmu-mir-5101	12	75909103	75909185	75909144	A	C	+	25.2	24.6
MI0018009	MI0018009	mmu-mir-5101	12	75909103	75909185	75909166	G	T	+	25.2	23.7
MI0018009	MI0018009	mmu-mir-5101	12	75909103	75909185	75909168	T	A	+	25.2	20.1
MI0018009	MI0018009	mmu-mir-5101	12	75909103	75909185	75909183	A	G	+	25.2	25.2
MI0018047	MI0018047	mmu-mir-5135	12	76533134	76533212	76533149	C	T	-	44.1	38.2
MI0018047	MI0018047	mmu-mir-5135	12	76533134	76533212	76533158	C	T	-	44.1	37.4
MI0018047	MI0018047	mmu-mir-5135	12	76533134	76533212	76533168	C	T	-	44.1	43.7
MI0018047	MI0018047	mmu-mir-5135	12	76533134	76533212	76533187	T	C	-	44.1	43.8
MI0018047	MI0018047	mmu-mir-5135	12	76533134	76533212	76533199	C	T	-	44.1	39.4
MI0014029	MI0014029	mmu-mir-3067	12	81166151	81166234	81166178	G	A	+	41.4	37.3
MI0014029	MI0014029	mmu-mir-3067	12	81166151	81166234	81166184	G	A	+	41.4	41.4
MI0006294	MI0006294	mmu-mir-1190	12	101021673	101021768	101021685	C	A	-	38.2	38.2
MI0006294	MI0006294	mmu-mir-1190	12	101021673	101021768	101021703	A	G	-	38.2	41.4
MI0006294	MI0006294	mmu-mir-1190	12	101021673	101021768	101021714	C	T	-	38.2	34.7
MI0006294	MI0006294	mmu-mir-1190	12	101021673	101021768	101021743	T	C	-	38.2	42.4
MI0006294	MI0006294	mmu-mir-1190	12	101021673	101021768	101021748	C	T	-	38.2	38.9
MI0006294	MI0006294	mmu-mir-1190	12	101021673	101021768	101021749	G	A	-	38.2	35.7
MI0009925	MI0009925	mmu-mir-1936	12	102684928	102685020	102684995	T	C	-	42.1	42.2
MI0009925	MI0009925	mmu-mir-1936	12	102684928	102685020	102685016	C	T	-	42.1	35.2
MI0014031	MI0014031	mmu-mir-3069	12	105031077	105031141	105031112	C	T	-	20.6	20.6
MI0000627	MI0000627	mmu-mir-342	12	108658620	108658718	108658659	G	A	+	46.8	45.5
MI0000627	MI0000627	mmu-mir-342	12	108658620	108658718	108658662	A	C	+	46.8	48.4
MI0004601	MI0004601	mmu-mir-673	12	109571990	109572080	109572014	T	C	+	42.3	43.4
MI0014032	MI0014032	mmu-mir-3070-1	12	109587943	109588031	109587946	C	T	+	32.6	32.6
MI0006290	MI0006290	mmu-mir-1188	12	109611822	109611941	109611836	C	T	+	42.2	43
MI0005475	MI0005475	mmu-mir-882	12	109682197	109682273	109682215	G	A	+	21.5	19.5
MI0005475	MI0005475	mmu-mir-882	12	109682197	109682273	109682220	C	T	+	21.5	21.8
MI0005475	MI0005475	mmu-mir-882	12	109682197	109682273	109682221	G	A	+	21.5	21.5
MI0006305	MI0006305	mmu-mir-1197	12	109712317	109712436	109712318	T	C	+	37.1	37.8
MI0006305	MI0006305	mmu-mir-1197	12	109712317	109712436	109712361	C	T	+	37.1	37.1
MI0000605	MI0000605	mmu-mir-329	12	109713481	109713577	109713496	C	T	+	37.4	35.8
MI0004639	MI0004639	mmu-mir-495	12	109718754	109718816	109718793	C	T	+	22.8	23.1
MI0005520	MI0005520	mmu-mir-654	12	109723218	109723301	109723219	T	C	+	23.8	26.8
MI0005520	MI0005520	mmu-mir-654	12	109723218	109723301	109723222	G	C	+	23.8	25.5
MI0005520	MI0005520	mmu-mir-654	12	109723218	109723301	109723222	G	A	+	23.8	24.7
MI0005520	MI0005520	mmu-mir-654	12	109723218	109723301	109723240	A	G	+	23.8	23.8
MI0005520	MI0005520	mmu-mir-654	12	109723218	109723301	109723259	T	C	+	23.8	23.8
MI0003520	MI0003520	mmu-mir-539	12	109728129	109728202	109728144	T	C	+	30.4	26.3
MI0005555	MI0005555	mmu-mir-544	12	109729325	109729402	109729352	G	T	+	30.2	27
MI0005555	MI0005555	mmu-mir-544	12	109729325	109729402	109729365	G	A	+	30.2	30.2
MI0005497	MI0005497	mmu-mir-453	12	109735619	109735700	109735677	T	C	+	32.5	29.2
MI0001161	MI0001161	mmu-mir-410	12	109743715	109743795	109743726	G	A	+	34.7	35.1
MI0014036	MI0014036	mmu-mir-3073a	12	112109238	112109322	112109249	C	T	+	45.8	46.4
MI0014036	MI0014036	mmu-mir-3073a	12	112109238	112109322	112109271	G	A	+	45.8	45.8
MI0019192	MI0019192	mmu-mir-3073b	12	112109250	112109309	112109271	G	A	-	25.3	29.6
MI0022786	MI0022786	mmu-mir-6939	12	112659277	112659351	112659308	T	A	-	29	28.8
MI0022786	MI0022786	mmu-mir-6939	12	112659277	112659351	112659311	G	A	-	29	29
MI0022786	MI0022786	mmu-mir-6939	12	112659277	112659351	112659351	C	G	-	29	29
MI0022787	MI0022787	mmu-mir-6940	12	112733322	112733391	112733335	G	A	+	31.8	26.2
MI0022788	MI0022788	mmu-mir-6941	12	112920483	112920541	112920515	A	G	-	22.8	20.1
MI0022944	MI0022944	mmu-mir-7094-1	12	114469407	114469466	114469436	T	C	-	18.2	18.2
MI0022944	MI0022944	mmu-mir-7094-1	12	114469407	114469466	114469439	T	G	-	18.2	18.2
MI0022944	MI0022944	mmu-mir-7094-1	12	114469407	114469466	114469465	G	T	-	18.2	17.9
MI0022945	MI0022945	mmu-mir-7094-2	12	114513635	114513694	114513690	C	T	-	24.9	18.2
MI0021920	MI0021920	mmu-mir-6388	12	115695720	115695794	115695733	G	A	-	24.9	22.6
MI0021920	MI0021920	mmu-mir-6388	12	115695720	115695794	115695734	T	A	-	24.9	23.5
MI0021920	MI0021920	mmu-mir-6388	12	115695720	115695794	115695735	C	T	-	24.9	25.3
MI0021920	MI0021920	mmu-mir-6388	12	115695720	115695794	115695736	T	C	-	24.9	25.1
MI0021920	MI0021920	mmu-mir-6388	12	115695720	115695794	115695737	G	C	-	24.9	23.3
MI0021920	MI0021920	mmu-mir-6388	12	115695720	115695794	115695772	T	G	-	24.9	27.2
MI0021920	MI0021920	mmu-mir-6388	12	115695720	115695794	115695791	G	A	-	24.9	21.4
MI0021920	MI0021920	mmu-mir-6388	12	115695720	115695794	115695793	A	T	-	24.9	25.3
MI0006282	MI0006282	mmu-mir-466i	13	17747473	17747593	17747544	G	A	+	51.4	51.4
MI0006282	MI0006282	mmu-mir-466i	13	17747473	17747593	17747557	C	T	+	51.4	49.5
MI0006282	MI0006282	mmu-mir-466i	13	17747473	17747593	17747559	C	T	+	51.4	49.5
MI0006282	MI0006282	mmu-mir-466i	13	17747473	17747593	17747565	T	C	+	51.4	53.3
MI0008322	MI0008322	mmu-mir-1896	13	21445160	21445240	21445234	G	T	+	35.8	32.1
MI0021897	MI0021897	mmu-mir-6368	13	28710781	28710873	28710796	C	T	-	37	36.8
MI0021897	MI0021897	mmu-mir-6368	13	28710781	28710873	28710807	T	C	-	37	36.3
MI0021897	MI0021897	mmu-mir-6368	13	28710781	28710873	28710828	G	A	-	37	38.4
MI0018035	MI0018035	mmu-mir-5124a	13	40865791	40865862	40865808	T	C	+	24.6	22.2
MI0018035	MI0018035	mmu-mir-5124a	13	40865791	40865862	40865841	A	G	+	24.6	24.2
MI0022790	MI0022790	mmu-mir-6943	13	55453106	55453171	55453126	A	G	+	23.6	23.3
MI0022791	MI0022791	mmu-mir-6944	13	55477681	55477776	55477763	C	T	-	55.8	56.3
MI0021898	MI0021898	mmu-mir-6369	13	58313044	58313149	58313077	A	G	-	30.5	30.6
MI0021898	MI0021898	mmu-mir-6369	13	58313044	58313149	58313141	A	G	-	30.5	29.6
MI0004698	MI0004698	mmu-mir-713	13	62760739	62760846	62760746	C	T	+	35.3	34.8
MI0004698	MI0004698	mmu-mir-713	13	62760739	62760846	62760763	T	C	+	35.3	37
MI0004698	MI0004698	mmu-mir-713	13	62760739	62760846	62760771	A	T	+	35.3	38.7
MI0004698	MI0004698	mmu-mir-713	13	62760739	62760846	62760786	G	A	+	35.3	34.6
MI0004698	MI0004698	mmu-mir-713	13	62760739	62760846	62760796	T	A	+	35.3	35.3
MI0004698	MI0004698	mmu-mir-713	13	62760739	62760846	62760807	T	A	+	35.3	32.1
MI0004698	MI0004698	mmu-mir-713	13	62760739	62760846	62760809	C	T	+	35.3	33.7
MI0004698	MI0004698	mmu-mir-713	13	62760739	62760846	62760810	A	G	+	35.3	39
MI0004698	MI0004698	mmu-mir-713	13	62760739	62760846	62760820	C	A	+	35.3	35.3
MI0004698	MI0004698	mmu-mir-713	13	62760739	62760846	62760837	A	C	+	35.3	35.3
MI0004698	MI0004698	mmu-mir-713	13	62760739	62760846	62760839	G	T	+	35.3	32.5
MI0004698	MI0004698	mmu-mir-713	13	62760739	62760846	62760842	C	T	+	35.3	35.3
MI0000141	MI0000141	mmu-mir-23b	13	63300484	63300557	63300522	G	A	+	28.8	28.8
MI0006291	MI0006291	mmu-mir-466f-4	13	71107089	71107209	71107098	C	T	+	29.8	30.7
MI0006291	MI0006291	mmu-mir-466f-4	13	71107089	71107209	71107100	G	C	+	29.8	29.8
MI0006291	MI0006291	mmu-mir-466f-4	13	71107089	71107209	71107123	T	C	+	29.8	34.9
MI0006291	MI0006291	mmu-mir-466f-4	13	71107089	71107209	71107189	C	T	+	29.8	29.7
MI0006291	MI0006291	mmu-mir-466f-4	13	71107089	71107209	71107190	T	G	+	29.8	30.5
MI0004644	MI0004644	mmu-mir-682	13	75645046	75645141	75645050	T	C	+	30.1	31.3
MI0004644	MI0004644	mmu-mir-682	13	75645046	75645141	75645091	G	A	+	30.1	29.1
MI0004644	MI0004644	mmu-mir-682	13	75645046	75645141	75645094	G	A	+	30.1	30.1
MI0004644	MI0004644	mmu-mir-682	13	75645046	75645141	75645125	T	G	+	30.1	32.4
MI0004644	MI0004644	mmu-mir-682	13	75645046	75645141	75645138	T	G	+	30.1	30.6
MI0016965	MI0016965	mmu-mir-3961	13	82698275	82698333	82698283	C	A	-	17.9	21.8
MI0019193	MI0019193	mmu-mir-5624	13	93790777	93790837	93790810	T	C	+	30.5	32.6
MI0008323	MI0008323	mmu-mir-1904	13	109903809	109903888	109903886	G	A	+	23.1	22.6
MI0004645	MI0004645	mmu-mir-449c	13	113035983	113036091	113035984	G	A	+	41.8	40.9
MI0004645	MI0004645	mmu-mir-449c	13	113035983	113036091	113035992	T	C	+	41.8	41.8
MI0005547	MI0005547	mmu-mir-449b	13	113037419	113037498	113037449	T	A	+	30.8	29.2
MI0005547	MI0005547	mmu-mir-449b	13	113037419	113037498	113037463	C	T	+	30.8	29.5
MI0005547	MI0005547	mmu-mir-449b	13	113037419	113037498	113037480	C	T	+	30.8	31.5
MI0001649	MI0001649	mmu-mir-449a	13	113037534	113037624	113037584	G	A	+	44.5	43.5
MI0021921	MI0021921	mmu-mir-5124b	14	11282477	11282561	11282497	G	A	+	26.4	25
MI0021921	MI0021921	mmu-mir-5124b	14	11282477	11282561	11282546	T	C	+	26.4	24.3
MI0022793	MI0022793	mmu-mir-6946	14	20690635	20690703	20690664	G	A	+	27.8	28.3
MI0022793	MI0022793	mmu-mir-6946	14	20690635	20690703	20690669	C	T	+	27.8	27.8
MI0022793	MI0022793	mmu-mir-6946	14	20690635	20690703	20690676	A	G	+	27.8	25.8
MI0022794	MI0022794	mmu-mir-6947	14	29988888	29988952	29988894	A	G	+	20	21.9
MI0022794	MI0022794	mmu-mir-6947	14	29988888	29988952	29988911	G	A	+	20	19.5
MI0022794	MI0022794	mmu-mir-6947	14	29988888	29988952	29988917	G	A	+	20	19.8
MI0014039	MI0014039	mmu-mir-3076	14	30572149	30572208	30572175	T	C	+	21.3	21.3
MI0014039	MI0014039	mmu-mir-3076	14	30572149	30572208	30572199	C	T	+	21.3	18.4
MI0005493	MI0005493	mmu-mir-327	14	44947443	44947511	44947468	G	A	-	17.1	16.1
MI0005493	MI0005493	mmu-mir-327	14	44947443	44947511	44947472	G	A	-	17.1	16.4
MI0005493	MI0005493	mmu-mir-327	14	44947443	44947511	44947492	C	T	-	17.1	16
MI0005493	MI0005493	mmu-mir-327	14	44947443	44947511	44947496	T	C	-	17.1	18.2
MI0005493	MI0005493	mmu-mir-327	14	44947443	44947511	44947501	T	G	-	17.1	17.1
MI0018043	MI0018043	mmu-mir-5131	14	45657961	45658053	45658016	C	T	-	44.3	44.3
MI0021923	MI0021923	mmu-mir-378c	14	46954830	46954928	46954831	C	T	-	27	27
MI0021923	MI0021923	mmu-mir-378c	14	46954830	46954928	46954892	C	T	-	27	26.6
MI0004650	MI0004650	mmu-mir-686	14	54616677	54616785	54616693	C	T	-	32.5	32.5
MI0004650	MI0004650	mmu-mir-686	14	54616677	54616785	54616714	G	A	-	32.5	32.8
MI0004650	MI0004650	mmu-mir-686	14	54616677	54616785	54616723	G	A	-	32.5	31.3
MI0000565	MI0000565	mmu-mir-16-1	14	61631880	61631972	61631964	C	T	-	37.7	38.4
MI0026026	MI0026026	mmu-mir-8098	14	62837721	62837857	62837756	T	C	+	63.1	61.3
MI0026026	MI0026026	mmu-mir-8098	14	62837721	62837857	62837833	C	T	+	63.1	62.4
MI0022358	MI0022358	mmu-mir-6541	14	62865542	62865651	62865612	C	T	+	39.6	38.8
MI0022358	MI0022358	mmu-mir-6541	14	62865542	62865651	62865634	C	T	+	39.6	39.6
MI0022358	MI0022358	mmu-mir-6541	14	62865542	62865651	62865648	G	A	+	39.6	39.5
MI0022355	MI0022355	mmu-mir-6539	14	67859636	67859745	67859658	C	T	-	34.2	35.1
MI0022355	MI0022355	mmu-mir-6539	14	67859636	67859745	67859673	A	G	-	34.2	36.6
MI0022355	MI0022355	mmu-mir-6539	14	67859636	67859745	67859693	G	A	-	34.2	34.2
MI0000704	MI0000704	mmu-mir-320	14	70443510	70443591	70443524	C	T	+	45.8	44.1
MI0000704	MI0000704	mmu-mir-320	14	70443510	70443591	70443590	G	T	+	45.8	43.4
MI0000704	MI0000704	mmu-mir-320	14	70443510	70443591	70443591	G	T	+	45.8	46.4
MI0004652	MI0004652	mmu-mir-687	14	73206763	73206851	73206764	A	G	-	21.7	18
MI0004652	MI0004652	mmu-mir-687	14	73206763	73206851	73206773	G	A	-	21.7	19
MI0004652	MI0004652	mmu-mir-687	14	73206763	73206851	73206788	C	A	-	21.7	19.2
MI0004652	MI0004652	mmu-mir-687	14	73206763	73206851	73206811	T	C	-	21.7	22
MI0004652	MI0004652	mmu-mir-687	14	73206763	73206851	73206819	T	C	-	21.7	21.7
MI0009970	MI0009970	mmu-mir-1971	14	78191373	78191478	78191390	G	T	-	37.1	35.3
MI0009970	MI0009970	mmu-mir-1971	14	78191373	78191478	78191391	A	G	-	37.1	34.8
MI0009970	MI0009970	mmu-mir-1971	14	78191373	78191478	78191396	T	C	-	37.1	36.8
MI0009970	MI0009970	mmu-mir-1971	14	78191373	78191478	78191398	G	C	-	37.1	33.5
MI0009970	MI0009970	mmu-mir-1971	14	78191373	78191478	78191408	G	T	-	37.1	34.7
MI0009970	MI0009970	mmu-mir-1971	14	78191373	78191478	78191443	A	G	-	37.1	37.1
MI0021924	MI0021924	mmu-mir-6390	14	105623642	105623770	105623684	G	A	-	37.5	34.8
MI0021924	MI0021924	mmu-mir-6390	14	105623642	105623770	105623701	A	G	-	37.5	36.6
MI0000568	MI0000568	mmu-mir-20a	14	115044157	115044263	115044238	A	C	+	38.6	38.6
MI0021586	MI0021586	mmu-mir-6239	14	117953743	117953847	117953748	C	T	-	35.6	35.6
MI0021586	MI0021586	mmu-mir-6239	14	117953743	117953847	117953749	G	A	-	35.6	35
MI0021586	MI0021586	mmu-mir-6239	14	117953743	117953847	117953760	A	T	-	35.6	39
MI0021586	MI0021586	mmu-mir-6239	14	117953743	117953847	117953766	A	G	-	35.6	38.5
MI0021586	MI0021586	mmu-mir-6239	14	117953743	117953847	117953796	A	G	-	35.6	35.6
MI0021586	MI0021586	mmu-mir-6239	14	117953743	117953847	117953797	A	G	-	35.6	35.6
MI0021586	MI0021586	mmu-mir-6239	14	117953743	117953847	117953801	T	C	-	35.6	34.9
MI0021586	MI0021586	mmu-mir-6239	14	117953743	117953847	117953814	G	A	-	35.6	31.8
MI0021586	MI0021586	mmu-mir-6239	14	117953743	117953847	117953818	A	G	-	35.6	37.8
MI0021588	MI0021588	mmu-mir-6241	14	118258634	118258736	118258663	G	T	+	33.1	33.9
MI0021588	MI0021588	mmu-mir-6241	14	118258634	118258736	118258664	C	T	+	33.1	32.3
MI0021588	MI0021588	mmu-mir-6241	14	118258634	118258736	118258709	G	A	+	33.1	32
MI0021925	MI0021925	mmu-mir-6391	14	118592369	118592472	118592403	G	A	-	33.6	33
MI0021925	MI0021925	mmu-mir-6391	14	118592369	118592472	118592451	G	A	-	33.6	32.3
MI0021925	MI0021925	mmu-mir-6391	14	118592369	118592472	118592453	C	A	-	33.6	34.2
MI0021925	MI0021925	mmu-mir-6391	14	118592369	118592472	118592457	G	A	-	33.6	31.4
MI0021925	MI0021925	mmu-mir-6391	14	118592369	118592472	118592469	A	G	-	33.6	29.6
MI0023707	MI0023707	mmu-mir-7212	15	25948227	25948287	25948237	T	C	+	31.2	28.6
MI0023707	MI0023707	mmu-mir-7212	15	25948227	25948287	25948248	G	A	+	31.2	28.3
MI0023707	MI0023707	mmu-mir-7212	15	25948227	25948287	25948265	C	T	+	31.2	28.2
MI0023707	MI0023707	mmu-mir-7212	15	25948227	25948287	25948276	C	T	+	31.2	31.6
MI0023707	MI0023707	mmu-mir-7212	15	25948227	25948287	25948282	C	T	+	31.2	28.9
MI0023707	MI0023707	mmu-mir-7212	15	25948227	25948287	25948285	G	T	+	31.2	30.3
MI0016970	MI0016970	mmu-mir-3964	15	29713331	29713404	29713383	A	G	-	22.3	22.3
MI0012529	MI0012529	mmu-mir-599	15	35660831	35660918	35660844	G	A	-	26.2	27.4
MI0012529	MI0012529	mmu-mir-599	15	35660831	35660918	35660861	A	T	-	26.2	22.9
MI0012529	MI0012529	mmu-mir-599	15	35660831	35660918	35660907	C	T	-	26.2	25.9
MI0005551	MI0005551	mmu-mir-875	15	35660970	35661047	35660973	T	A	-	28.7	27.6
MI0005551	MI0005551	mmu-mir-875	15	35660970	35661047	35660983	A	T	-	28.7	29
MI0026025	MI0026025	mmu-mir-8097	15	36240046	36240164	36240060	C	A	-	39.5	39.5
MI0026025	MI0026025	mmu-mir-8097	15	36240046	36240164	36240097	G	C	-	39.5	38.5
MI0026025	MI0026025	mmu-mir-8097	15	36240046	36240164	36240101	G	C	-	39.5	43.5
MI0026025	MI0026025	mmu-mir-8097	15	36240046	36240164	36240109	G	A	-	39.5	39.5
MI0022798	MI0022798	mmu-mir-6951	15	38490473	38490547	38490509	C	A	-	20.8	20.8
MI0022798	MI0022798	mmu-mir-6951	15	38490473	38490547	38490517	C	T	-	20.8	17.1
MI0000145	MI0000145	mmu-mir-30b	15	68337415	68337510	68337457	C	T	-	41.3	40.4
MI0022799	MI0022799	mmu-mir-6952	15	76064828	76064888	76064840	G	T	-	26.2	24.5
MI0022799	MI0022799	mmu-mir-6952	15	76064828	76064888	76064841	A	T	-	26.2	29.8
MI0022799	MI0022799	mmu-mir-6952	15	76064828	76064888	76064845	A	T	-	26.2	21.1
MI0022799	MI0022799	mmu-mir-6952	15	76064828	76064888	76064858	A	G	-	26.2	25.4
MI0009931	MI0009931	mmu-mir-1942	15	76215611	76215673	76215649	T	C	-	26.9	26.5
MI0009931	MI0009931	mmu-mir-1942	15	76215611	76215673	76215650	G	A	-	26.9	25
MI0009931	MI0009931	mmu-mir-1942	15	76215611	76215673	76215658	T	C	-	26.9	26.7
MI0014042	MI0014042	mmu-mir-3079	15	76290879	76290968	76290919	G	A	-	55.6	55.6
MI0014042	MI0014042	mmu-mir-3079	15	76290879	76290968	76290920	T	G	-	55.6	55.6
MI0025017	MI0025017	mmu-mir-7676-1	15	78284788	78284849	78284846	C	T	-	20.8	13.6
MI0025018	MI0025018	mmu-mir-7676-2	15	78348599	78348660	78348602	G	A	+	20.8	13.6
MI0022803	MI0022803	mmu-mir-6956	15	79002223	79002284	79002253	A	T	+	24.5	27.7
MI0009932	MI0009932	mmu-mir-1943	15	79375228	79375300	79375267	C	T	-	52.1	51.6
MI0023708	MI0023708	mmu-mir-7213	15	79998970	79999026	79998977	C	G	-	39.4	43.5
MI0023708	MI0023708	mmu-mir-7213	15	79998970	79999026	79998993	C	T	-	39.4	39.8
MI0023708	MI0023708	mmu-mir-7213	15	79998970	79999026	79998997	T	G	-	39.4	39.4
MI0023708	MI0023708	mmu-mir-7213	15	79998970	79999026	79999005	A	T	-	39.4	37.4
MI0023708	MI0023708	mmu-mir-7213	15	79998970	79999026	79999005	A	C	-	39.4	38.4
MI0022804	MI0022804	mmu-mir-6957	15	80646073	80646136	80646101	A	G	+	21.5	21.5
MI0022804	MI0022804	mmu-mir-6957	15	80646073	80646136	80646121	T	C	+	21.5	23.7
MI0022804	MI0022804	mmu-mir-6957	15	80646073	80646136	80646132	T	C	+	21.5	17.7
MI0018022	MI0018022	mmu-mir-5113	15	80940039	80940120	80940070	G	A	+	39.6	36.7
MI0025033	MI0025033	mmu-mir-7684	15	82393919	82393978	82393950	T	C	-	27	27.2
MI0014043	MI0014043	mmu-mir-3080	15	82959218	82959296	82959252	A	G	-	28.4	31.1
MI0014043	MI0014043	mmu-mir-3080	15	82959218	82959296	82959264	C	T	-	28.4	28.4
MI0014043	MI0014043	mmu-mir-3080	15	82959218	82959296	82959279	C	T	-	28.4	23
MI0021926	MI0021926	mmu-mir-6392	15	84168270	84168377	84168293	C	A	+	44.5	42.6
MI0021926	MI0021926	mmu-mir-6392	15	84168270	84168377	84168353	C	T	+	44.5	42.6
MI0021927	MI0021927	mmu-mir-6393	15	87795850	87795943	87795907	T	C	-	29.4	29.4
MI0022806	MI0022806	mmu-mir-6959	15	89305658	89305732	89305697	A	G	-	32.2	32.2
MI0024986	MI0024986	mmu-mir-7648	15	90224360	90224412	90224407	A	T	+	44.9	39.9
MI0026023	MI0026023	mmu-mir-1291	15	98519762	98519878	98519770	T	C	-	37.1	36.6
MI0026023	MI0026023	mmu-mir-1291	15	98519762	98519878	98519778	T	A	-	37.1	37.8
MI0026023	MI0026023	mmu-mir-1291	15	98519762	98519878	98519801	T	C	-	37.1	37.1
MI0026023	MI0026023	mmu-mir-1291	15	98519762	98519878	98519834	T	C	-	37.1	35.7
MI0026023	MI0026023	mmu-mir-1291	15	98519762	98519878	98519866	A	T	-	37.1	40.3
MI0026023	MI0026023	mmu-mir-1291	15	98519762	98519878	98519867	T	C	-	37.1	37
MI0026023	MI0026023	mmu-mir-1291	15	98519762	98519878	98519876	T	C	-	37.1	36.7
MI0022807	MI0022807	mmu-mir-6960	15	99080805	99080865	99080812	G	A	+	20.9	19.7
MI0022807	MI0022807	mmu-mir-6960	15	99080805	99080865	99080865	G	C	+	20.9	20.5
MI0022809	MI0022809	mmu-mir-6962	15	101193869	101193931	101193896	C	A	+	19.5	19.5
MI0022809	MI0022809	mmu-mir-6962	15	101193869	101193931	101193897	A	G	+	19.5	18.8
MI0004653	MI0004653	mmu-mir-688	15	102671792	102671866	102671793	G	C	-	32.2	27.8
MI0004653	MI0004653	mmu-mir-688	15	102671792	102671866	102671807	A	C	-	32.2	29.9
MI0021893	MI0021893	mmu-mir-6364	16	5215789	5215874	5215798	G	T	-	35.5	35.5
MI0021893	MI0021893	mmu-mir-6364	16	5215789	5215874	5215810	G	A	-	35.5	35.8
MI0021893	MI0021893	mmu-mir-6364	16	5215789	5215874	5215867	C	G	-	35.5	31.5
MI0009934	MI0009934	mmu-mir-1945	16	11254368	11254445	11254391	T	C	-	37.8	41.6
MI0009934	MI0009934	mmu-mir-1945	16	11254368	11254445	11254405	C	T	-	37.8	37.7
MI0009934	MI0009934	mmu-mir-1945	16	11254368	11254445	11254445	G	T	-	37.8	35.6
MI0000768	MI0000768	mmu-mir-365-1	16	13453840	13453926	13453887	C	A	+	34.5	34.5
MI0021894	MI0021894	mmu-mir-6365	16	13471080	13471180	13471093	C	A	-	25	27.1
MI0021894	MI0021894	mmu-mir-6365	16	13471080	13471180	13471108	A	C	-	25	25.5
MI0021894	MI0021894	mmu-mir-6365	16	13471080	13471180	13471120	G	A	-	25	28.1
MI0021894	MI0021894	mmu-mir-6365	16	13471080	13471180	13471149	T	C	-	25	25.8
MI0021894	MI0021894	mmu-mir-6365	16	13471080	13471180	13471162	G	T	-	25	26.8
MI0021894	MI0021894	mmu-mir-6365	16	13471080	13471180	13471177	C	T	-	25	21.3
MI0021895	MI0021895	mmu-mir-6366	16	18165089	18165170	18165118	A	G	-	37.6	40.5
MI0026022	MI0026022	mmu-mir-8095	16	22532056	22532184	22532086	G	T	-	34.1	34
MI0026022	MI0026022	mmu-mir-8095	16	22532056	22532184	22532146	C	T	-	34.1	33.4
MI0026022	MI0026022	mmu-mir-8095	16	22532056	22532184	22532183	C	T	-	34.1	34.1
MI0026022	MI0026022	mmu-mir-8095	16	22532056	22532184	22532184	G	A	-	34.1	34.1
MI0021891	MI0021891	mmu-mir-6362	16	22605326	22605432	22605328	T	C	+	33.7	36.6
MI0021891	MI0021891	mmu-mir-6362	16	22605326	22605432	22605399	G	C	+	33.7	32.6
MI0004658	MI0004658	mmu-mir-690	16	28599935	28600043	28599946	T	G	-	29	30.9
MI0004658	MI0004658	mmu-mir-690	16	28599935	28600043	28599953	C	T	-	29	29
MI0004658	MI0004658	mmu-mir-690	16	28599935	28600043	28599954	T	C	-	29	32.4
MI0004658	MI0004658	mmu-mir-690	16	28599935	28600043	28599985	T	G	-	29	29
MI0004658	MI0004658	mmu-mir-690	16	28599935	28600043	28599985	T	C	-	29	29
MI0004658	MI0004658	mmu-mir-690	16	28599935	28600043	28599994	A	G	-	29	31.3
MI0009936	MI0009936	mmu-mir-1946a	16	32267450	32267583	32267475	C	T	-	44.5	38.3
MI0009936	MI0009936	mmu-mir-1946a	16	32267450	32267583	32267486	G	A	-	44.5	41.8
MI0009936	MI0009936	mmu-mir-1946a	16	32267450	32267583	32267509	C	T	-	44.5	41.1
MI0009936	MI0009936	mmu-mir-1946a	16	32267450	32267583	32267510	A	G	-	44.5	43.4
MI0009936	MI0009936	mmu-mir-1946a	16	32267450	32267583	32267525	A	C	-	44.5	43.1
MI0009936	MI0009936	mmu-mir-1946a	16	32267450	32267583	32267545	T	C	-	44.5	48.3
MI0009937	MI0009937	mmu-mir-1947	16	33105361	33105445	33105371	G	A	+	46.3	46.8
MI0009937	MI0009937	mmu-mir-1947	16	33105361	33105445	33105389	G	C	+	46.3	50.1
MI0009937	MI0009937	mmu-mir-1947	16	33105361	33105445	33105400	A	G	+	46.3	45.6
MI0009937	MI0009937	mmu-mir-1947	16	33105361	33105445	33105436	C	T	+	46.3	45.8
MI0009937	MI0009937	mmu-mir-1947	16	33105361	33105445	33105443	C	T	+	46.3	45.7
MI0005517	MI0005517	mmu-mir-568	16	43640655	43640737	43640702	T	C	+	31.9	27.6
MI0005517	MI0005517	mmu-mir-568	16	43640655	43640737	43640709	G	A	+	31.9	30.1
MI0005517	MI0005517	mmu-mir-568	16	43640655	43640737	43640716	G	A	+	31.9	31.9
MI0014697	MI0014697	mmu-mir-3470b	16	44013852	44013977	44013854	A	T	+	47.1	48.5
MI0014697	MI0014697	mmu-mir-3470b	16	44013852	44013977	44013866	G	T	+	47.1	45.1
MI0014697	MI0014697	mmu-mir-3470b	16	44013852	44013977	44013869	T	C	+	47.1	45.4
MI0014697	MI0014697	mmu-mir-3470b	16	44013852	44013977	44013877	C	T	+	47.1	44.2
MI0014697	MI0014697	mmu-mir-3470b	16	44013852	44013977	44013895	G	A	+	47.1	43.2
MI0014697	MI0014697	mmu-mir-3470b	16	44013852	44013977	44013909	T	C	+	47.1	44.9
MI0014697	MI0014697	mmu-mir-3470b	16	44013852	44013977	44013952	C	T	+	47.1	45.6
MI0014697	MI0014697	mmu-mir-3470b	16	44013852	44013977	44013960	A	G	+	47.1	47.1
MI0014697	MI0014697	mmu-mir-3470b	16	44013852	44013977	44013963	C	A	+	47.1	45.5
MI0014697	MI0014697	mmu-mir-3470b	16	44013852	44013977	44013964	G	A	+	47.1	47.5
MI0014044	MI0014044	mmu-mir-3081	16	44558046	44558129	44558084	C	G	-	53.2	56.5
MI0014044	MI0014044	mmu-mir-3081	16	44558046	44558129	44558085	G	A	-	53.2	52.3
MI0021892	MI0021892	mmu-mir-6363	16	50727132	50727245	50727147	C	T	+	23.1	21
MI0021892	MI0021892	mmu-mir-6363	16	50727132	50727245	50727197	C	T	+	23.1	21.6
MI0021892	MI0021892	mmu-mir-6363	16	50727132	50727245	50727224	A	T	+	23.1	21.7
MI0018027	MI0018027	mmu-mir-5118	16	55494731	55494797	55494746	T	C	+	30.2	32.6
MI0018027	MI0018027	mmu-mir-5118	16	55494731	55494797	55494778	G	A	+	30.2	30.2
MI0004659	MI0004659	mmu-mir-691	16	74341990	74342067	74341991	T	A	-	15.6	14.5
MI0004659	MI0004659	mmu-mir-691	16	74341990	74342067	74341993	T	A	-	15.6	14.5
MI0004659	MI0004659	mmu-mir-691	16	74341990	74342067	74342009	C	A	-	15.6	12.5
MI0000152	MI0000152	mmu-mir-125b-2	16	77646273	77646343	77646328	T	C	+	34.4	34.4
MI0000177	MI0000177	mmu-mir-155	16	84714140	84714204	84714172	C	G	+	27.2	27.2
MI0021896	MI0021896	mmu-mir-6367	16	91527443	91527544	91527449	C	A	-	33.9	31
MI0021896	MI0021896	mmu-mir-6367	16	91527443	91527544	91527449	C	G	-	33.9	32.6
MI0021896	MI0021896	mmu-mir-6367	16	91527443	91527544	91527452	G	A	-	33.9	31.5
MI0021896	MI0021896	mmu-mir-6367	16	91527443	91527544	91527455	G	A	-	33.9	31.1
MI0021896	MI0021896	mmu-mir-6367	16	91527443	91527544	91527460	T	C	-	33.9	33.9
MI0021896	MI0021896	mmu-mir-6367	16	91527443	91527544	91527460	T	G	-	33.9	33.9
MI0021896	MI0021896	mmu-mir-6367	16	91527443	91527544	91527468	T	A	-	33.9	35.2
MI0021896	MI0021896	mmu-mir-6367	16	91527443	91527544	91527502	T	C	-	33.9	38.2
MI0021896	MI0021896	mmu-mir-6367	16	91527443	91527544	91527535	C	T	-	33.9	34.6
MI0022811	MI0022811	mmu-mir-6964	16	97877233	97877291	97877238	G	A	-	18.1	15.7
MI0022811	MI0022811	mmu-mir-6964	16	97877233	97877291	97877276	T	A	-	18.1	14.5
MI0004660	MI0004660	mmu-mir-692-1	17	6895229	6895337	6895250	T	C	-	41.4	42.4
MI0004660	MI0004660	mmu-mir-692-1	17	6895229	6895337	6895284	A	G	-	41.4	40.7
MI0004660	MI0004660	mmu-mir-692-1	17	6895229	6895337	6895304	C	T	-	41.4	38.2
MI0018046	MI0018046	mmu-mir-5134	17	24234527	24234604	24234585	C	A	-	30.1	26.4
MI0018046	MI0018046	mmu-mir-5134	17	24234527	24234604	24234604	A	T	-	30.1	30.3
MI0022812	MI0022812	mmu-mir-6965	17	24240884	24240947	24240906	A	G	-	23.1	24.2
MI0022814	MI0022814	mmu-mir-6966	17	25780808	25780879	25780837	A	T	+	32.2	32.2
MI0022815	MI0022815	mmu-mir-6967-1	17	26920962	26921019	26920984	C	A	+	22.3	22.7
MI0022815	MI0022815	mmu-mir-6967-1	17	26920962	26921019	26921015	C	A	+	22.3	19
MI0022816	MI0022816	mmu-mir-6968	17	26935472	26935539	26935490	G	A	+	32.6	27.9
MI0022816	MI0022816	mmu-mir-6968	17	26935472	26935539	26935516	C	T	+	32.6	27.4
MI0022816	MI0022816	mmu-mir-6968	17	26935472	26935539	26935516	C	A	+	32.6	27.4
MI0022816	MI0022816	mmu-mir-6968	17	26935472	26935539	26935523	C	T	+	32.6	32.6
MI0022816	MI0022816	mmu-mir-6968	17	26935472	26935539	26935535	T	C	+	32.6	35.6
MI0014046	MI0014046	mmu-mir-3083	17	26948056	26948119	26948086	C	T	-	38.9	38.9
MI0014046	MI0014046	mmu-mir-3083	17	26948056	26948119	26948089	A	T	-	38.9	39.1
MI0014046	MI0014046	mmu-mir-3083	17	26948056	26948119	26948098	T	C	-	38.9	45.1
MI0014046	MI0014046	mmu-mir-3083	17	26948056	26948119	26948103	T	C	-	38.9	45.1
MI0025022	MI0025022	mmu-mir-7677	17	27091245	27091311	27091266	G	T	+	33.1	33.1
MI0023711	MI0023711	mmu-mir-7216	17	27328385	27328460	27328421	G	C	+	29.2	27.9
MI0023713	MI0023713	mmu-mir-7218	17	27358097	27358155	27358148	G	A	+	16	15.1
MI0023713	MI0023713	mmu-mir-7218	17	27358097	27358155	27358155	G	C	+	16	15.7
MI0022817	MI0022817	mmu-mir-6969	17	28558441	28558501	28558462	A	T	-	23.7	21.8
MI0025007	MI0025007	mmu-mir-7667	17	29595538	29595600	29595558	G	C	+	28.4	25.8
MI0022819	MI0022819	mmu-mir-6971	17	34841809	34841871	34841832	T	C	-	28.2	31.4
MI0022818	MI0022818	mmu-mir-6970	17	34845101	34845167	34845108	C	G	-	30.2	26
MI0022820	MI0022820	mmu-mir-6972	17	34857569	34857632	34857622	T	C	-	20.3	20.5
MI0022821	MI0022821	mmu-mir-6973a	17	35194972	35195049	35194989	G	A	+	28.9	25.4
MI0022822	MI0022822	mmu-mir-6974	17	35204475	35204557	35204539	C	T	-	34	30.2
MI0022823	MI0022823	mmu-mir-6975	17	35244075	35244135	35244078	C	T	+	22.7	22.7
MI0022823	MI0022823	mmu-mir-6975	17	35244075	35244135	35244103	C	T	+	22.7	25.4
MI0022823	MI0022823	mmu-mir-6975	17	35244075	35244135	35244131	C	T	+	22.7	20.9
MI0008326	MI0008326	mmu-mir-1894	17	35917889	35917969	35917921	T	G	+	36	37.8
MI0005553	MI0005553	mmu-mir-877	17	35960730	35960814	35960769	C	T	-	36.5	36.5
MI0004662	MI0004662	mmu-mir-693	17	46231531	46231619	46231603	A	T	+	59.2	56
MI0022824	MI0022824	mmu-mir-6976	17	46553827	46553889	46553859	C	T	-	18.5	15.7
MI0000730	MI0000730	mmu-mir-7b	17	56242988	56243098	56243070	A	G	+	35	35.6
MI0022826	MI0022826	mmu-mir-6978	17	57217172	57217228	57217192	C	T	-	29.4	30.1
MI0021958	MI0021958	mmu-mir-6420	17	64440806	64440907	64440815	G	T	+	37.8	34.3
MI0021958	MI0021958	mmu-mir-6420	17	64440806	64440907	64440848	T	G	+	37.8	34.8
MI0021958	MI0021958	mmu-mir-6420	17	64440806	64440907	64440887	C	T	+	37.8	35.5
MI0019318	MI0019318	mmu-mir-5709	17	67026147	67026235	67026196	T	C	-	48.5	49.9
MI0019318	MI0019318	mmu-mir-5709	17	67026147	67026235	67026210	T	G	-	48.5	55.6
MI0019318	MI0019318	mmu-mir-5709	17	67026147	67026235	67026214	C	T	-	48.5	48.9
MI0019318	MI0019318	mmu-mir-5709	17	67026147	67026235	67026229	T	G	-	48.5	55.2
MI0006303	MI0006303	mmu-mir-1195	17	70860503	70860600	70860508	T	C	-	47	46.9
MI0006303	MI0006303	mmu-mir-1195	17	70860503	70860600	70860552	T	C	-	47	47
MI0006303	MI0006303	mmu-mir-1195	17	70860503	70860600	70860574	G	A	-	47	44.9
MI0006283	MI0006283	mmu-mir-1b	18	10785446	10785567	10785461	C	T	+	34.6	34.6
MI0006283	MI0006283	mmu-mir-1b	18	10785446	10785567	10785518	G	A	+	34.6	33.7
MI0000652	MI0000652	mmu-mir-1a-2	18	10785481	10785552	10785518	G	A	-	24.7	24.4
MI0009939	MI0009939	mmu-mir-1948	18	12714811	12714895	12714825	A	G	+	51.7	57.9
MI0009939	MI0009939	mmu-mir-1948	18	12714811	12714895	12714830	A	G	+	51.7	50.8
MI0009939	MI0009939	mmu-mir-1948	18	12714811	12714895	12714855	G	A	+	51.7	51.7
MI0009939	MI0009939	mmu-mir-1948	18	12714811	12714895	12714858	T	C	+	51.7	54.3
MI0009939	MI0009939	mmu-mir-1948	18	12714811	12714895	12714878	G	A	+	51.7	52.1
MI0022827	MI0022827	mmu-mir-6979	18	37854605	37854660	37854622	A	G	-	27.4	26
MI0022827	MI0022827	mmu-mir-6979	18	37854605	37854660	37854627	C	A	-	27.4	28.3
MI0022827	MI0022827	mmu-mir-6979	18	37854605	37854660	37854629	C	T	-	27.4	28.1
MI0022827	MI0022827	mmu-mir-6979	18	37854605	37854660	37854651	G	A	-	27.4	26
MI0022827	MI0022827	mmu-mir-6979	18	37854605	37854660	37854653	G	A	-	27.4	26
MI0022829	MI0022829	mmu-mir-6981	18	37974503	37974617	37974516	A	G	-	50.2	48.1
MI0022829	MI0022829	mmu-mir-6981	18	37974503	37974617	37974559	G	A	-	50.2	50.2
MI0022828	MI0022828	mmu-mir-6980	18	37990887	37990945	37990899	G	A	-	32.8	30.1
MI0022828	MI0022828	mmu-mir-6980	18	37990887	37990945	37990907	G	A	-	32.8	30.4
MI0022828	MI0022828	mmu-mir-6980	18	37990887	37990945	37990915	G	T	-	32.8	32.8
MI0025040	MI0025040	mmu-mir-1258	18	56538139	56538198	56538152	C	T	+	42.8	39.9
MI0025040	MI0025040	mmu-mir-1258	18	56538139	56538198	56538160	G	T	+	42.8	36.1
MI0025040	MI0025040	mmu-mir-1258	18	56538139	56538198	56538168	G	T	+	42.8	42.8
MI0021883	MI0021883	mmu-mir-6355	18	59579630	59579735	59579639	G	A	+	29.1	25
MI0021883	MI0021883	mmu-mir-6355	18	59579630	59579735	59579672	C	A	+	29.1	29.1
MI0021883	MI0021883	mmu-mir-6355	18	59579630	59579735	59579697	G	T	+	29.1	28.7
MI0018016	MI0018016	mmu-mir-5107	18	60812076	60812163	60812125	T	A	+	31.5	30.8
MI0018016	MI0018016	mmu-mir-5107	18	60812076	60812163	60812155	C	T	+	31.5	36.2
MI0023715	MI0023715	mmu-mir-7220	18	60953873	60953932	60953879	C	T	+	19.5	19.2
MI0022830	MI0022830	mmu-mir-6982	18	60958073	60958140	60958105	C	T	+	36.9	38.8
MI0022831	MI0022831	mmu-mir-6983	18	61117468	61117531	61117477	A	G	+	22.4	21.9
MI0022831	MI0022831	mmu-mir-6983	18	61117468	61117531	61117492	C	T	+	22.4	19.6
MI0004664	MI0004664	mmu-mir-694	18	66219264	66219333	66219274	T	A	-	23.7	28.5
MI0004664	MI0004664	mmu-mir-694	18	66219264	66219333	66219297	T	C	-	23.7	27.6
MI0004664	MI0004664	mmu-mir-694	18	66219264	66219333	66219314	C	G	-	23.7	22.3
MI0023714	MI0023714	mmu-mir-7219	18	68260920	68260973	68260935	C	G	-	23.1	22.1
MI0021884	MI0021884	mmu-mir-6356	18	68739400	68739501	68739404	C	G	+	23.1	27.2
MI0021884	MI0021884	mmu-mir-6356	18	68739400	68739501	68739432	G	A	+	23.1	20.5
MI0021884	MI0021884	mmu-mir-6356	18	68739400	68739501	68739445	T	A	+	23.1	24.6
MI0021884	MI0021884	mmu-mir-6356	18	68739400	68739501	68739469	G	C	+	23.1	23.1
MI0021884	MI0021884	mmu-mir-6356	18	68739400	68739501	68739483	G	A	+	23.1	22.5
MI0021885	MI0021885	mmu-mir-6357	18	70516786	70516889	70516797	G	A	+	33.5	33.8
MI0021885	MI0021885	mmu-mir-6357	18	70516786	70516889	70516798	G	C	+	33.5	34.4
MI0021885	MI0021885	mmu-mir-6357	18	70516786	70516889	70516822	G	C	+	33.5	34.4
MI0021885	MI0021885	mmu-mir-6357	18	70516786	70516889	70516876	G	T	+	33.5	31.7
MI0021886	MI0021886	mmu-mir-6358	18	76170552	76170652	76170622	G	A	+	30.3	30.3
MI0021886	MI0021886	mmu-mir-6358	18	76170552	76170652	76170623	T	C	+	30.3	25.5
MI0018021	MI0018021	mmu-mir-5112	18	82720281	82720340	82720300	G	A	+	27.2	25
MI0018021	MI0018021	mmu-mir-5112	18	82720281	82720340	82720307	C	T	+	27.2	25.1
MI0022832	MI0022832	mmu-mir-6984	19	3288920	3288983	3288971	C	T	+	24.8	24.8
MI0022834	MI0022834	mmu-mir-6986	19	4623898	4623955	4623910	T	C	-	26.6	26.2
MI0022834	MI0022834	mmu-mir-6986	19	4623898	4623955	4623923	T	A	-	26.6	26.6
MI0022834	MI0022834	mmu-mir-6986	19	4623898	4623955	4623955	C	G	-	26.6	26.6
MI0022835	MI0022835	mmu-mir-6987	19	5679004	5679076	5679060	C	T	-	32	30.2
MI0022836	MI0022836	mmu-mir-6988	19	6051334	6051392	6051351	G	A	+	27	24.3
MI0022836	MI0022836	mmu-mir-6988	19	6051334	6051392	6051356	C	T	+	27	30.1
MI0017931	MI0017931	mmu-mir-5046	19	6829886	6829944	6829911	A	T	-	19.3	20.7
MI0022839	MI0022839	mmu-mir-6991	19	7422573	7422642	7422590	A	G	+	23.1	26.5
MI0022840	MI0022840	mmu-mir-6992	19	8742971	8743079	8743011	G	A	+	32.5	29
MI0018048	MI0018048	mmu-mir-5136	19	8888699	8888774	8888705	G	A	-	25.3	25.3
MI0018048	MI0018048	mmu-mir-5136	19	8888699	8888774	8888743	G	T	-	25.3	28
MI0018048	MI0018048	mmu-mir-5136	19	8888699	8888774	8888758	C	G	-	25.3	21
MI0018048	MI0018048	mmu-mir-5136	19	8888699	8888774	8888766	G	A	-	25.3	23.7
MI0022841	MI0022841	mmu-mir-6993	19	10191375	10191439	10191391	C	T	+	19.9	17.4
MI0022841	MI0022841	mmu-mir-6993	19	10191375	10191439	10191424	G	A	+	19.9	23.3
MI0022842	MI0022842	mmu-mir-6994	19	11923728	11923800	11923751	G	A	+	18.2	16.7
MI0022842	MI0022842	mmu-mir-6994	19	11923728	11923800	11923765	G	A	+	18.2	17.5
MI0022842	MI0022842	mmu-mir-6994	19	11923728	11923800	11923791	G	A	+	18.2	21.6
MI0021942	MI0021942	mmu-mir-496b	19	16314892	16315004	16314896	G	T	-	23.8	20.5
MI0021942	MI0021942	mmu-mir-496b	19	16314892	16315004	16314944	T	G	-	23.8	21.9
MI0021942	MI0021942	mmu-mir-496b	19	16314892	16315004	16314999	T	C	-	23.8	23.5
MI0000649	MI0000649	mmu-mir-101b	19	29135279	29135375	29135366	C	T	+	39.6	37
MI0016980	MI0016980	mmu-mir-3970	19	33157112	33157201	33157165	T	G	+	18.5	18.9
MI0016980	MI0016980	mmu-mir-3970	19	33157112	33157201	33157191	C	G	+	18.5	20.4
MI0000684	MI0000684	mmu-mir-107	19	34820687	34820773	34820767	C	G	-	41.2	35
MI0009941	MI0009941	mmu-mir-1950	19	34965396	34965469	34965410	T	C	+	34.3	32.6
MI0009941	MI0009941	mmu-mir-1950	19	34965396	34965469	34965419	G	A	+	34.3	28.8
MI0009941	MI0009941	mmu-mir-1950	19	34965396	34965469	34965431	G	T	+	34.3	34.3
MI0009941	MI0009941	mmu-mir-1950	19	34965396	34965469	34965451	C	T	+	34.3	31.4
MI0026019	MI0026019	mmu-mir-8092	19	40894703	40894789	40894708	G	T	+	37.1	36
MI0026018	MI0026018	mmu-mir-8091	19	41588651	41588789	41588677	A	G	+	47.8	48.1
MI0026018	MI0026018	mmu-mir-8091	19	41588651	41588789	41588683	T	A	+	47.8	49.1
MI0026018	MI0026018	mmu-mir-8091	19	41588651	41588789	41588687	G	A	+	47.8	47.9
MI0026018	MI0026018	mmu-mir-8091	19	41588651	41588789	41588703	T	C	+	47.8	44.6
MI0026018	MI0026018	mmu-mir-8091	19	41588651	41588789	41588734	G	A	+	47.8	41.3
MI0026018	MI0026018	mmu-mir-8091	19	41588651	41588789	41588750	G	A	+	47.8	49.5
MI0014048	MI0014048	mmu-mir-3085	19	42280082	42280170	42280165	T	C	-	42.9	42.6
MI0014048	MI0014048	mmu-mir-3085	19	42280082	42280170	42280166	G	A	-	42.9	40.6
MI0021941	MI0021941	mmu-mir-6405	19	44808406	44808529	44808418	G	A	+	54.9	50.6
MI0021941	MI0021941	mmu-mir-6405	19	44808406	44808529	44808457	G	A	+	54.9	48.8
MI0021941	MI0021941	mmu-mir-6405	19	44808406	44808529	44808464	T	G	+	54.9	54.4
MI0021941	MI0021941	mmu-mir-6405	19	44808406	44808529	44808485	T	A	+	54.9	54.9
MI0021941	MI0021941	mmu-mir-6405	19	44808406	44808529	44808493	A	G	+	54.9	58.5
MI0021941	MI0021941	mmu-mir-6405	19	44808406	44808529	44808508	G	A	+	54.9	52.1
MI0022843	MI0022843	mmu-mir-6995	19	47273519	47273589	47273535	A	G	-	24.9	27.4
MI0026017	MI0026017	mmu-mir-8090	19	47755022	47755157	47755028	A	G	-	48	47
MI0026017	MI0026017	mmu-mir-8090	19	47755022	47755157	47755051	G	A	-	48	46.4
MI0026017	MI0026017	mmu-mir-8090	19	47755022	47755157	47755128	C	T	-	48	44.2
MI0025026	MI0025026	mmu-mir-6715	19	55192678	55192734	55192726	T	G	+	26.1	25.5
MI0019191	MI0019191	mmu-mir-5623	19	58051167	58051236	58051210	G	A	+	31.6	32.7
MI0019191	MI0019191	mmu-mir-5623	19	58051167	58051236	58051221	G	A	+	31.6	32.2
MI0014049	MI0014049	mmu-mir-3086	19	58911673	58911759	58911676	C	G	-	62.9	55.7
MI0014049	MI0014049	mmu-mir-3086	19	58911673	58911759	58911699	C	T	-	62.9	58.9
MI0014049	MI0014049	mmu-mir-3086	19	58911673	58911759	58911700	T	C	-	62.9	69.8
MI0014049	MI0014049	mmu-mir-3086	19	58911673	58911759	58911716	G	A	-	62.9	63
MI0014049	MI0014049	mmu-mir-3086	19	58911673	58911759	58911723	C	T	-	62.9	62.9
MI0014049	MI0014049	mmu-mir-3086	19	58911673	58911759	58911750	A	G	-	62.9	65.2
MI0020958	MI0020958	mmu-mir-3084-2	19	60774329	60774397	60774365	C	T	-	19.1	19.9
MI0014050	MI0014050	mmu-mir-466m	2	10466663	10466746	10466678	G	A	+	45.5	40
MI0014050	MI0014050	mmu-mir-466m	2	10466663	10466746	10466686	G	A	+	45.5	42.1
MI0005507	MI0005507	mmu-mir-466f-1	2	10466944	10467037	10466966	C	A	+	42.3	42.3
MI0005507	MI0005507	mmu-mir-466f-1	2	10466944	10467037	10467014	C	A	+	42.3	46
MI0005507	MI0005507	mmu-mir-466f-1	2	10466944	10467037	10467030	A	G	+	42.3	42.3
MI0006287	MI0006287	mmu-mir-669f	2	10467229	10467349	10467321	A	C	+	47.1	47.1
MI0006287	MI0006287	mmu-mir-669f	2	10467229	10467349	10467326	A	G	+	47.1	47.3
MI0006300	MI0006300	mmu-mir-669e	2	10467495	10467613	10467511	C	A	+	39.7	40.5
MI0006300	MI0006300	mmu-mir-669e	2	10467495	10467613	10467522	A	G	+	39.7	42.9
MI0004666	MI0004666	mmu-mir-669b	2	10467790	10467886	10467840	C	A	+	37.3	38.9
MI0004666	MI0004666	mmu-mir-669b	2	10467790	10467886	10467870	A	T	+	37.3	37.9
MI0004666	MI0004666	mmu-mir-669b	2	10467790	10467886	10467877	C	T	+	37.3	34.8
MI0006281	MI0006281	mmu-mir-669d	2	10468343	10468463	10468408	G	C	+	49.8	45.8
MI0006281	MI0006281	mmu-mir-669d	2	10468343	10468463	10468447	C	T	+	49.8	48.5
MI0005508	MI0005508	mmu-mir-466f-2	2	10468675	10468768	10468683	T	C	+	41.4	40.5
MI0005508	MI0005508	mmu-mir-466f-2	2	10468675	10468768	10468719	T	C	+	41.4	41.7
MI0009942	MI0009942	mmu-mir-669l	2	10468971	10469068	10469034	T	C	+	40.9	39.4
MI0009942	MI0009942	mmu-mir-669l	2	10468971	10469068	10469057	T	G	+	40.9	47.6
MI0005509	MI0005509	mmu-mir-466f-3	2	10471953	10472046	10472028	G	T	+	43.4	39.6
MI0005509	MI0005509	mmu-mir-466f-3	2	10471953	10472046	10472031	C	T	+	43.4	41.6
MI0005509	MI0005509	mmu-mir-466f-3	2	10471953	10472046	10472032	G	A	+	43.4	40.7
MI0000397	MI0000397	mmu-mir-297a-2	2	10472254	10472343	10472312	G	A	+	39.1	37.4
MI0000397	MI0000397	mmu-mir-297a-2	2	10472254	10472343	10472337	C	A	+	39.1	34.6
MI0005512	MI0005512	mmu-mir-467c	2	10473931	10474027	10473949	T	C	+	28.9	25
MI0005512	MI0005512	mmu-mir-467c	2	10473931	10474027	10474002	C	A	+	28.9	29.8
MI0005512	MI0005512	mmu-mir-467c	2	10473931	10474027	10474015	A	T	+	28.9	28.4
MI0005502	MI0005502	mmu-mir-466b-1	2	10474219	10474300	10474220	G	A	+	33.9	34.6
MI0005502	MI0005502	mmu-mir-466b-1	2	10474219	10474300	10474238	G	A	+	33.9	29.4
MI0005502	MI0005502	mmu-mir-466b-1	2	10474219	10474300	10474262	T	A	+	33.9	34.2
MI0005502	MI0005502	mmu-mir-466b-1	2	10474219	10474300	10474266	C	A	+	33.9	29.4
MI0005502	MI0005502	mmu-mir-466b-1	2	10474219	10474300	10474279	G	A	+	33.9	34.3
MI0004668	MI0004668	mmu-mir-669a-3	2	10474433	10474541	10474514	T	C	+	38.1	38.5
MI0006279	MI0006279	mmu-mir-669k	2	10475300	10475426	10475308	C	A	+	38.5	38.5
MI0006279	MI0006279	mmu-mir-669k	2	10475300	10475426	10475319	G	T	+	38.5	38.7
MI0006279	MI0006279	mmu-mir-669k	2	10475300	10475426	10475384	A	C	+	38.5	41.2
MI0006279	MI0006279	mmu-mir-669k	2	10475300	10475426	10475413	A	G	+	38.5	38.6
MI0002402	MI0002402	mmu-mir-467a-1	2	10476346	10476418	10476375	C	T	+	31.7	29.1
MI0002402	MI0002402	mmu-mir-467a-1	2	10476346	10476418	10476379	T	A	+	31.7	33
MI0006280	MI0006280	mmu-mir-669g	2	10477150	10477272	10477177	T	C	+	28.9	28.9
MI0006280	MI0006280	mmu-mir-669g	2	10477150	10477272	10477209	C	T	+	28.9	31.2
MI0006280	MI0006280	mmu-mir-669g	2	10477150	10477272	10477211	C	A	+	28.9	28.9
MI0006280	MI0006280	mmu-mir-669g	2	10477150	10477272	10477212	G	A	+	28.9	28.6
MI0006280	MI0006280	mmu-mir-669g	2	10477150	10477272	10477218	C	A	+	28.9	32.9
MI0006280	MI0006280	mmu-mir-669g	2	10477150	10477272	10477224	G	A	+	28.9	27.8
MI0006280	MI0006280	mmu-mir-669g	2	10477150	10477272	10477233	C	A	+	28.9	28.9
MI0006280	MI0006280	mmu-mir-669g	2	10477150	10477272	10477272	T	C	+	28.9	28.9
MI0006286	MI0006286	mmu-mir-669j	2	10477910	10478030	10477930	T	C	+	30.9	30.1
MI0006286	MI0006286	mmu-mir-669j	2	10477910	10478030	10478001	C	A	+	30.9	26.5
MI0006286	MI0006286	mmu-mir-669j	2	10477910	10478030	10478026	C	T	+	30.9	29.2
MI0004671	MI0004671	mmu-mir-467b	2	10481248	10481320	10481310	A	T	+	28.8	30.8
MI0014076	MI0014076	mmu-mir-467a-10	2	10503273	10503355	10503279	C	T	+	36.9	39.5
MI0005504	MI0005504	mmu-mir-466b-3	2	10503565	10503645	10503598	G	C	+	32.9	30.1
MI0005504	MI0005504	mmu-mir-466b-3	2	10503565	10503645	10503614	A	T	+	32.9	34.6
MI0006128	MI0006128	mmu-mir-467e	2	10505721	10505807	10505789	T	C	+	32.9	33.5
MI0014078	MI0014078	mmu-mir-466p	2	10506006	10506094	10506011	A	G	+	34.5	34.8
MI0014078	MI0014078	mmu-mir-466p	2	10506006	10506094	10506020	T	G	+	34.5	33.8
MI0005513	MI0005513	mmu-mir-467d	2	10507630	10507714	10507639	A	G	+	32.9	33.7
MI0005513	MI0005513	mmu-mir-467d	2	10507630	10507714	10507655	A	G	+	32.9	33.3
MI0005513	MI0005513	mmu-mir-467d	2	10507630	10507714	10507660	C	T	+	32.9	31.1
MI0005513	MI0005513	mmu-mir-467d	2	10507630	10507714	10507661	G	C	+	32.9	29
MI0002401	MI0002401	mmu-mir-466a	2	10507918	10507990	10507949	A	G	+	22.7	22.7
MI0002401	MI0002401	mmu-mir-466a	2	10507918	10507990	10507964	C	A	+	22.7	26.1
MI0004674	MI0004674	mmu-mir-297b	2	10511667	10511775	10511668	C	G	+	36	34.1
MI0004674	MI0004674	mmu-mir-297b	2	10511667	10511775	10511722	A	G	+	36	36
MI0014079	MI0014079	mmu-mir-466n	2	10513741	10513834	10513795	G	A	+	53.9	54.9
MI0014079	MI0014079	mmu-mir-466n	2	10513741	10513834	10513834	C	T	+	53.9	51.5
MI0009945	MI0009945	mmu-mir-669o	2	10514300	10514395	10514302	C	T	+	41.6	43.5
MI0005511	MI0005511	mmu-mir-466h	2	10514891	10514971	10514930	A	C	+	34.4	34.4
MI0006278	MI0006278	mmu-mir-466l	2	10516097	10516217	10516184	T	C	+	42.3	37.9
MI0006278	MI0006278	mmu-mir-466l	2	10516097	10516217	10516185	G	A	+	42.3	35.6
MI0006278	MI0006278	mmu-mir-466l	2	10516097	10516217	10516206	A	C	+	42.3	42.3
MI0006278	MI0006278	mmu-mir-466l	2	10516097	10516217	10516212	A	T	+	42.3	42.3
MI0005489	MI0005489	mmu-mir-297a-4	2	10517067	10517164	10517141	G	A	+	39.5	38.3
MI0005489	MI0005489	mmu-mir-297a-4	2	10517067	10517164	10517152	A	G	+	39.5	40.1
MI0005489	MI0005489	mmu-mir-297a-4	2	10517067	10517164	10517159	G	A	+	39.5	39.9
MI0006288	MI0006288	mmu-mir-669i	2	10517604	10517730	10517623	T	C	+	37.5	36.3
MI0006288	MI0006288	mmu-mir-669i	2	10517604	10517730	10517693	A	G	+	37.5	37.5
MI0006288	MI0006288	mmu-mir-669i	2	10517604	10517730	10517698	A	G	+	37.5	37.1
MI0006289	MI0006289	mmu-mir-669h	2	10518155	10518279	10518273	G	A	+	32.9	33.3
MI0021957	MI0021957	mmu-mir-6419	2	17563514	17563626	17563583	T	C	+	31.2	28.8
MI0021957	MI0021957	mmu-mir-6419	2	17563514	17563626	17563587	G	A	+	31.2	24.5
MI0024995	MI0024995	mmu-mir-7655	2	18057846	18057903	18057858	C	T	+	34.8	32.5
MI0016976	MI0016976	mmu-mir-3967	2	22654283	22654350	22654296	G	A	+	18.7	19.2
MI0016976	MI0016976	mmu-mir-3967	2	22654283	22654350	22654306	G	A	+	18.7	16.3
MI0016976	MI0016976	mmu-mir-3967	2	22654283	22654350	22654320	G	A	+	18.7	17.3
MI0016976	MI0016976	mmu-mir-3967	2	22654283	22654350	22654323	C	T	+	18.7	18.7
MI0025004	MI0025004	mmu-mir-7664	2	25059811	25059873	25059840	T	C	+	23.2	23.2
MI0014080	MI0014080	mmu-mir-3087	2	25442779	25442834	25442797	T	C	+	18.3	17.7
MI0022844	MI0022844	mmu-mir-6996	2	26470059	26470119	26470105	G	T	-	22.1	19
MI0024714	MI0024714	mmu-mir-7578	2	27450549	27450630	27450575	G	A	-	26.7	22.8
MI0014081	MI0014081	mmu-mir-3088	2	28733278	28733351	28733291	G	A	+	34.4	30.2
MI0021863	MI0021863	mmu-mir-133c	2	29475215	29475294	29475237	A	G	-	31	27.7
MI0021863	MI0021863	mmu-mir-133c	2	29475215	29475294	29475258	C	T	-	31	31
MI0022845	MI0022845	mmu-mir-6997	2	29995950	29996020	29995962	C	T	+	19.5	20.5
MI0014082	MI0014082	mmu-mir-3089	2	30721210	30721293	30721237	C	T	+	35.2	33.8
MI0014082	MI0014082	mmu-mir-3089	2	30721210	30721293	30721291	T	C	+	35.2	38.1
MI0022846	MI0022846	mmu-mir-6998	2	31612421	31612484	31612424	G	A	+	29.2	29.2
MI0022846	MI0022846	mmu-mir-6998	2	31612421	31612484	31612457	G	A	+	29.2	26.4
MI0025015	MI0025015	mmu-mir-7674	2	32050946	32051008	32051001	G	A	+	29.2	29.6
MI0009949	MI0009949	mmu-mir-1954	2	32652329	32652414	32652357	C	T	+	41.5	38.5
MI0026020	MI0026020	mmu-mir-8093	2	32687630	32687766	32687640	C	T	-	59.7	59.7
MI0026020	MI0026020	mmu-mir-8093	2	32687630	32687766	32687685	A	G	-	59.7	62.3
MI0026020	MI0026020	mmu-mir-8093	2	32687630	32687766	32687699	A	G	-	59.7	59.4
MI0026020	MI0026020	mmu-mir-8093	2	32687630	32687766	32687738	C	T	-	59.7	59.2
MI0026020	MI0026020	mmu-mir-8093	2	32687630	32687766	32687741	G	A	-	59.7	57.8
MI0026020	MI0026020	mmu-mir-8093	2	32687630	32687766	32687753	C	T	-	59.7	53.3
MI0016963	MI0016963	mmu-mir-3960	2	32712900	32712972	32712903	A	G	-	44.4	43.3
MI0016963	MI0016963	mmu-mir-3960	2	32712900	32712972	32712906	G	A	-	44.4	44.2
MI0016963	MI0016963	mmu-mir-3960	2	32712900	32712972	32712906	G	C	-	44.4	45.9
MI0021864	MI0021864	mmu-mir-6336	2	42447439	42447568	42447453	T	C	-	31.3	31.3
MI0021864	MI0021864	mmu-mir-6336	2	42447439	42447568	42447456	G	A	-	31.3	31
MI0021864	MI0021864	mmu-mir-6336	2	42447439	42447568	42447493	A	G	-	31.3	28.3
MI0021864	MI0021864	mmu-mir-6336	2	42447439	42447568	42447531	C	T	-	31.3	32
MI0021864	MI0021864	mmu-mir-6336	2	42447439	42447568	42447566	G	A	-	31.3	28.4
MI0018041	MI0018041	mmu-mir-5129	2	45023100	45023177	45023156	A	G	-	28.1	29.6
MI0021861	MI0021861	mmu-mir-195b	2	56785811	56785907	56785824	A	G	+	21.3	21.6
MI0021861	MI0021861	mmu-mir-195b	2	56785811	56785907	56785848	A	G	+	21.3	22.7
MI0021861	MI0021861	mmu-mir-195b	2	56785811	56785907	56785851	C	T	+	21.3	21.7
MI0021861	MI0021861	mmu-mir-195b	2	56785811	56785907	56785864	T	C	+	21.3	21.3
MI0021861	MI0021861	mmu-mir-195b	2	56785811	56785907	56785904	T	C	+	21.3	18.6
MI0021865	MI0021865	mmu-mir-6337	2	65364296	65364400	65364384	G	A	-	31.9	29.1
MI0023719	MI0023719	mmu-mir-7224	2	67675457	67675516	67675461	A	G	+	31.1	34.8
MI0023719	MI0023719	mmu-mir-7224	2	67675457	67675516	67675463	G	C	+	31.1	28.2
MI0023719	MI0023719	mmu-mir-7224	2	67675457	67675516	67675507	G	A	+	31.1	27.1
MI0021862	MI0021862	mmu-mir-6335	2	67781043	67781140	67781085	T	G	+	21.8	23.6
MI0021862	MI0021862	mmu-mir-6335	2	67781043	67781140	67781086	T	A	+	21.8	21.8
MI0021862	MI0021862	mmu-mir-6335	2	67781043	67781140	67781102	A	G	+	21.8	21.7
MI0022847	MI0022847	mmu-mir-6999	2	91944870	91944930	91944896	T	C	-	27.3	28.2
MI0022848	MI0022848	mmu-mir-7000	2	92387384	92387446	92387398	G	T	-	26.7	28.3
MI0023716	MI0023716	mmu-mir-7221	2	92592206	92592277	92592228	T	C	+	27.4	25.6
MI0023716	MI0023716	mmu-mir-7221	2	92592206	92592277	92592237	A	T	+	27.4	28.5
MI0023716	MI0023716	mmu-mir-7221	2	92592206	92592277	92592276	G	C	+	27.4	27.4
MI0023717	MI0023717	mmu-mir-7222	2	92594602	92594676	92594669	A	G	+	25.5	24.7
MI0022849	MI0022849	mmu-mir-7001	2	93421929	93422007	93421938	G	C	-	34	35.4
MI0000585	MI0000585	mmu-mir-129-2	2	94241364	94241453	94241449	A	G	-	48	50.7
MI0004295	MI0004295	mmu-mir-670	2	94261300	94261399	94261302	C	T	-	44.1	43.8
MI0022850	MI0022850	mmu-mir-7002	2	114150516	114150570	114150523	G	A	-	21.8	21.8
MI0022850	MI0022850	mmu-mir-7002	2	114150516	114150570	114150548	C	A	-	21.8	20.5
MI0022850	MI0022850	mmu-mir-7002	2	114150516	114150570	114150551	G	A	-	21.8	20.3
MI0009946	MI0009946	mmu-mir-1951	2	115638725	115638813	115638754	C	T	+	37.6	35.5
MI0004611	MI0004611	mmu-mir-674	2	117185127	117185226	117185213	G	C	+	60.9	56.7
MI0025005	MI0025005	mmu-mir-7665	2	120017517	120017579	120017521	G	A	+	30	27.2
MI0025005	MI0025005	mmu-mir-7665	2	120017517	120017579	120017551	T	C	+	30	28.3
MI0025005	MI0025005	mmu-mir-7665	2	120017517	120017579	120017570	G	C	+	30	25.4
MI0026054	MI0026054	mmu-mir-3473g	2	126902250	126902385	126902356	C	T	-	54.1	54.4
MI0021867	MI0021867	mmu-mir-6339	2	130016292	130016408	130016298	A	G	-	40.6	38.4
MI0021867	MI0021867	mmu-mir-6339	2	130016292	130016408	130016304	G	A	-	40.6	38.5
MI0021867	MI0021867	mmu-mir-6339	2	130016292	130016408	130016310	G	A	-	40.6	40.9
MI0021867	MI0021867	mmu-mir-6339	2	130016292	130016408	130016316	C	T	-	40.6	40.6
MI0021867	MI0021867	mmu-mir-6339	2	130016292	130016408	130016318	T	C	-	40.6	42.1
MI0021867	MI0021867	mmu-mir-6339	2	130016292	130016408	130016337	A	C	-	40.6	39.9
MI0021867	MI0021867	mmu-mir-6339	2	130016292	130016408	130016350	T	C	-	40.6	40.6
MI0021867	MI0021867	mmu-mir-6339	2	130016292	130016408	130016353	C	T	-	40.6	40.1
MI0021867	MI0021867	mmu-mir-6339	2	130016292	130016408	130016370	T	C	-	40.6	40.3
MI0021867	MI0021867	mmu-mir-6339	2	130016292	130016408	130016383	A	C	-	40.6	40.6
MI0021867	MI0021867	mmu-mir-6339	2	130016292	130016408	130016398	C	T	-	40.6	38.1
MI0022851	MI0022851	mmu-mir-6973b	2	131040319	131040398	131040340	A	T	-	24.3	21.8
MI0022851	MI0022851	mmu-mir-6973b	2	131040319	131040398	131040340	A	C	-	24.3	24.4
MI0022851	MI0022851	mmu-mir-6973b	2	131040319	131040398	131040364	A	G	-	24.3	24.3
MI0022851	MI0022851	mmu-mir-6973b	2	131040319	131040398	131040379	T	G	-	24.3	22.3
MI0014083	MI0014083	mmu-mir-3090	2	133564708	133564794	133564783	T	G	+	34.6	32.5
MI0009947	MI0009947	mmu-mir-1952	2	138819929	138820007	138819931	C	A	+	28.9	33.3
MI0009947	MI0009947	mmu-mir-1952	2	138819929	138820007	138819936	T	G	+	28.9	26.6
MI0009947	MI0009947	mmu-mir-1952	2	138819929	138820007	138819953	C	T	+	28.9	28.5
MI0009947	MI0009947	mmu-mir-1952	2	138819929	138820007	138819971	T	A	+	28.9	28.9
MI0009948	MI0009948	mmu-mir-1953	2	151967529	151967617	151967569	C	T	-	40.7	40.7
MI0009948	MI0009948	mmu-mir-1953	2	151967529	151967617	151967596	T	C	-	40.7	40.4
MI0004675	MI0004675	mmu-mir-695	2	155356817	155356925	155356823	G	C	+	34.7	31.8
MI0004675	MI0004675	mmu-mir-695	2	155356817	155356925	155356897	T	C	+	34.7	36.1
MI0004675	MI0004675	mmu-mir-695	2	155356817	155356925	155356905	G	T	+	34.7	35.8
MI0025036	MI0025036	mmu-mir-7685	2	158243504	158243565	158243530	C	T	-	27.1	27.1
MI0025036	MI0025036	mmu-mir-7685	2	158243504	158243565	158243555	A	T	-	27.1	27.1
MI0025036	MI0025036	mmu-mir-7685	2	158243504	158243565	158243558	C	T	-	27.1	26.1
MI0014707	MI0014707	mmu-mir-3474	2	158638583	158638640	158638585	C	T	+	28.9	26.2
MI0022852	MI0022852	mmu-mir-7003	2	163068090	163068155	163068120	G	A	+	31.9	30.3
MI0022852	MI0022852	mmu-mir-7003	2	163068090	163068155	163068124	T	A	+	31.9	31.9
MI0025023	MI0025023	mmu-mir-7678	2	164354313	164354383	164354355	G	A	-	21.7	20.2
MI0021868	MI0021868	mmu-mir-6340	2	173701030	173701148	173701036	T	C	-	43.5	44
MI0000394	MI0000394	mmu-mir-296	2	174267047	174267125	174267123	C	T	-	43.2	43.8
MI0000398	MI0000398	mmu-mir-298	2	174267504	174267585	174267549	T	C	-	42.7	42.7
MI0022854	MI0022854	mmu-mir-7005	2	180179755	180179823	180179777	A	T	-	28.5	27.8
MI0022854	MI0022854	mmu-mir-7005	2	180179755	180179823	180179802	G	A	-	28.5	28.5
MI0022854	MI0022854	mmu-mir-7005	2	180179755	180179823	180179808	C	T	-	28.5	21.6
MI0014084	MI0014084	mmu-mir-3091	2	180257536	180257611	180257542	C	G	+	46.7	43.3
MI0014084	MI0014084	mmu-mir-3091	2	180257536	180257611	180257568	A	G	+	46.7	46
MI0014084	MI0014084	mmu-mir-3091	2	180257536	180257611	180257603	T	C	+	46.7	48.9
MI0000717	MI0000717	mmu-mir-124-2	3	17795662	17795770	17795758	G	A	+	45.8	45.8
MI0022856	MI0022856	mmu-mir-7007	3	20222290	20222359	20222327	G	C	-	24	25.9
MI0022856	MI0022856	mmu-mir-7007	3	20222290	20222359	20222333	T	G	-	24	26.4
MI0022856	MI0022856	mmu-mir-7007	3	20222290	20222359	20222340	C	T	-	24	18.1
MI0022856	MI0022856	mmu-mir-7007	3	20222290	20222359	20222349	T	A	-	24	20.2
MI0014085	MI0014085	mmu-mir-3092	3	27584900	27584995	27584922	A	G	-	46.2	41.7
MI0018032	MI0018032	mmu-mir-466q	3	28419943	28420018	28419955	G	A	+	44.1	39.4
MI0018032	MI0018032	mmu-mir-466q	3	28419943	28420018	28419969	G	A	+	44.1	42.8
MI0018032	MI0018032	mmu-mir-466q	3	28419943	28420018	28419991	C	T	+	44.1	39.2
MI0018032	MI0018032	mmu-mir-466q	3	28419943	28420018	28419992	A	G	+	44.1	43.7
MI0018032	MI0018032	mmu-mir-466q	3	28419943	28420018	28420005	C	T	+	44.1	41.6
MI0018032	MI0018032	mmu-mir-466q	3	28419943	28420018	28420010	C	T	+	44.1	44.8
MI0021906	MI0021906	mmu-mir-21b	3	29636744	29636851	29636793	A	G	+	25.3	25
MI0021906	MI0021906	mmu-mir-21b	3	29636744	29636851	29636819	T	A	+	25.3	28
MI0022857	MI0022857	mmu-mir-7008	3	31038966	31039028	31038972	G	A	+	21	19
MI0022857	MI0022857	mmu-mir-7008	3	31038966	31039028	31038991	G	A	+	21	23.7
MI0022857	MI0022857	mmu-mir-7008	3	31038966	31039028	31038995	G	A	+	21	20
MI0022857	MI0022857	mmu-mir-7008	3	31038966	31039028	31039006	G	A	+	21	18.6
MI0022857	MI0022857	mmu-mir-7008	3	31038966	31039028	31039016	T	C	+	21	21
MI0021909	MI0021909	mmu-mir-6378	3	34922545	34922651	34922600	G	C	-	32.3	31.8
MI0021909	MI0021909	mmu-mir-6378	3	34922545	34922651	34922602	T	C	-	32.3	31.3
MI0021909	MI0021909	mmu-mir-6378	3	34922545	34922651	34922608	A	G	-	32.3	32.3
MI0021909	MI0021909	mmu-mir-6378	3	34922545	34922651	34922613	C	T	-	32.3	33.7
MI0021909	MI0021909	mmu-mir-6378	3	34922545	34922651	34922622	C	A	-	32.3	29.5
MI0021909	MI0021909	mmu-mir-6378	3	34922545	34922651	34922648	G	A	-	32.3	29.9
MI0021910	MI0021910	mmu-mir-6379	3	46900668	46900782	46900687	G	A	-	35.8	36.4
MI0021907	MI0021907	mmu-mir-6377	3	57616609	57616722	57616638	C	A	+	27	27
MI0021907	MI0021907	mmu-mir-6377	3	57616609	57616722	57616685	A	T	+	27	23.3
MI0021907	MI0021907	mmu-mir-6377	3	57616609	57616722	57616710	C	T	+	27	24.4
MI0026052	MI0026052	mmu-mir-8120	3	65659288	65659426	65659415	A	G	+	58.8	59
MI0022859	MI0022859	mmu-mir-7010	3	82106247	82106309	82106275	A	G	-	19.8	18.5
MI0022859	MI0022859	mmu-mir-7010	3	82106247	82106309	82106305	G	A	-	19.8	21.5
MI0006292	MI0006292	mmu-mir-466k	3	85467377	85467498	85467466	A	T	+	38.6	39.4
MI0014086	MI0014086	mmu-mir-3093	3	88215171	88215257	88215179	G	A	+	41	39
MI0014086	MI0014086	mmu-mir-3093	3	88215171	88215257	88215243	G	A	+	41	36.9
MI0022860	MI0022860	mmu-mir-7011	3	88440879	88440951	88440892	G	A	-	37.2	35.7
MI0022860	MI0022860	mmu-mir-7011	3	88440879	88440951	88440922	G	A	-	37.2	36
MI0022860	MI0022860	mmu-mir-7011	3	88440879	88440951	88440926	A	C	-	37.2	35.6
MI0022860	MI0022860	mmu-mir-7011	3	88440879	88440951	88440945	C	A	-	37.2	30.6
MI0025009	MI0025009	mmu-mir-7669	3	90011153	90011210	90011200	A	T	-	25.7	21.4
MI0022861	MI0022861	mmu-mir-7012	3	90270149	90270212	90270151	C	T	+	27.7	27.7
MI0026027	MI0026027	mmu-mir-8099-1	3	95139060	95139186	95139125	C	T	-	41.9	41.9
MI0026027	MI0026027	mmu-mir-8099-1	3	95139060	95139186	95139176	A	G	-	41.9	41.9
MI0022863	MI0022863	mmu-mir-7014	3	95734911	95734973	95734937	C	T	-	20.5	20.3
MI0022051	MI0022051	mmu-mir-6481	3	99199344	99199453	99199369	T	C	-	22.5	23.6
MI0022051	MI0022051	mmu-mir-6481	3	99199344	99199453	99199450	G	C	-	22.5	19
MI0009951	MI0009951	mmu-mir-669n	3	115979902	115979955	115979913	G	A	+	17	14
MI0009951	MI0009951	mmu-mir-669n	3	115979902	115979955	115979941	C	A	+	17	17.8
MI0004605	MI0004605	mmu-mir-760	3	122293585	122293703	122293691	A	T	-	58.9	58.9
MI0004605	MI0004605	mmu-mir-760	3	122293585	122293703	122293703	G	C	-	58.9	61.4
MI0024997	MI0024997	mmu-mir-7657	3	122541625	122541681	122541664	C	A	-	14.1	11
MI0003716	MI0003716	mmu-mir-302b	3	127545228	127545301	127545254	G	A	+	23.3	23.6
MI0003716	MI0003716	mmu-mir-302b	3	127545228	127545301	127545269	G	T	+	23.3	23.3
MI0003716	MI0003716	mmu-mir-302b	3	127545228	127545301	127545283	T	G	+	23.3	22.2
MI0003717	MI0003717	mmu-mir-302c	3	127545363	127545430	127545422	C	T	+	28.6	29.4
MI0000402	MI0000402	mmu-mir-302a	3	127545496	127545564	127545499	C	T	+	31.7	36.4
MI0021911	MI0021911	mmu-mir-6380	3	137783535	137783615	137783584	A	G	-	26.8	29.4
MI0021911	MI0021911	mmu-mir-6380	3	137783535	137783615	137783611	A	C	-	26.8	26.3
MI0021908	MI0021908	mmu-let-7j	3	140028249	140028370	140028260	T	C	+	24.6	26.9
MI0021908	MI0021908	mmu-let-7j	3	140028249	140028370	140028277	T	A	+	24.6	24.1
MI0021908	MI0021908	mmu-let-7j	3	140028249	140028370	140028277	T	G	+	24.6	24.1
MI0021908	MI0021908	mmu-let-7j	3	140028249	140028370	140028292	T	G	+	24.6	20
MI0021908	MI0021908	mmu-let-7j	3	140028249	140028370	140028325	T	A	+	24.6	26.8
MI0021908	MI0021908	mmu-let-7j	3	140028249	140028370	140028327	C	T	+	24.6	22.9
MI0021908	MI0021908	mmu-let-7j	3	140028249	140028370	140028342	T	C	+	24.6	23.4
MI0021908	MI0021908	mmu-let-7j	3	140028249	140028370	140028347	T	C	+	24.6	23.1
MI0021908	MI0021908	mmu-let-7j	3	140028249	140028370	140028355	A	T	+	24.6	23.9
MI0021908	MI0021908	mmu-let-7j	3	140028249	140028370	140028365	T	G	+	24.6	21.4
MI0021912	MI0021912	mmu-mir-6381	3	142623860	142623946	142623867	A	G	-	23	22.7
MI0021912	MI0021912	mmu-mir-6381	3	142623860	142623946	142623909	T	C	-	23	23
MI0016968	MI0016968	mmu-mir-3963	3	151023792	151023862	151023803	C	T	-	22.5	15.9
MI0016968	MI0016968	mmu-mir-3963	3	151023792	151023862	151023812	C	T	-	22.5	18.4
MI0016968	MI0016968	mmu-mir-3963	3	151023792	151023862	151023856	C	A	-	22.5	22.1
MI0014699	MI0014699	mmu-mir-3471-1	4	10845500	10845630	10845536	A	G	-	35.7	35
MI0014699	MI0014699	mmu-mir-3471-1	4	10845500	10845630	10845571	G	A	-	35.7	33.6
MI0014699	MI0014699	mmu-mir-3471-1	4	10845500	10845630	10845578	T	C	-	35.7	34.1
MI0014699	MI0014699	mmu-mir-3471-1	4	10845500	10845630	10845603	C	A	-	35.7	32.5
MI0004648	MI0004648	mmu-mir-684-2	4	11134097	11134182	11134176	T	C	+	16.8	15.3
MI0021936	MI0021936	mmu-mir-6400	4	15942900	15942991	15942908	C	T	-	38.5	34.5
MI0021936	MI0021936	mmu-mir-6400	4	15942900	15942991	15942916	A	T	-	38.5	39
MI0021936	MI0021936	mmu-mir-6400	4	15942900	15942991	15942961	C	T	-	38.5	38.2
MI0021936	MI0021936	mmu-mir-6400	4	15942900	15942991	15942986	G	A	-	38.5	33
MI0026050	MI0026050	mmu-mir-8118	4	33438081	33438209	33438090	A	G	+	53.6	53.6
MI0026050	MI0026050	mmu-mir-8118	4	33438081	33438209	33438106	T	A	+	53.6	54.8
MI0026050	MI0026050	mmu-mir-8118	4	33438081	33438209	33438109	G	A	+	53.6	47.4
MI0026050	MI0026050	mmu-mir-8118	4	33438081	33438209	33438145	G	A	+	53.6	53.6
MI0026050	MI0026050	mmu-mir-8118	4	33438081	33438209	33438149	G	A	+	53.6	53.6
MI0026050	MI0026050	mmu-mir-8118	4	33438081	33438209	33438161	T	G	+	53.6	49.2
MI0005480	MI0005480	mmu-mir-876	4	36645373	36645453	36645377	G	A	-	31	27.7
MI0018034	MI0018034	mmu-mir-5123	4	40850056	40850138	40850066	G	A	-	46	40.4
MI0018034	MI0018034	mmu-mir-5123	4	40850056	40850138	40850074	A	G	-	46	41.3
MI0018034	MI0018034	mmu-mir-5123	4	40850056	40850138	40850118	A	G	-	46	41.3
MI0014087	MI0014087	mmu-mir-3094	4	40993695	40993758	40993751	T	C	+	20.9	16.8
MI0018014	MI0018014	mmu-mir-5106	4	44221195	44221267	44221196	C	T	-	22.4	18.8
MI0018014	MI0018014	mmu-mir-5106	4	44221195	44221267	44221213	C	T	-	22.4	18.5
MI0018014	MI0018014	mmu-mir-5106	4	44221195	44221267	44221218	C	A	-	22.4	18.6
MI0018014	MI0018014	mmu-mir-5106	4	44221195	44221267	44221230	T	C	-	22.4	22.8
MI0018014	MI0018014	mmu-mir-5106	4	44221195	44221267	44221239	G	A	-	22.4	23.9
MI0018014	MI0018014	mmu-mir-5106	4	44221195	44221267	44221253	G	T	-	22.4	20.8
MI0018014	MI0018014	mmu-mir-5106	4	44221195	44221267	44221262	C	G	-	22.4	21.2
MI0018029	MI0018029	mmu-mir-5120	4	44607491	44607568	44607522	T	C	-	38.6	38.6
MI0018029	MI0018029	mmu-mir-5120	4	44607491	44607568	44607555	C	A	-	38.6	34.5
MI0014088	MI0014088	mmu-mir-3095	4	58441012	58441098	58441065	G	A	-	37.3	35
MI0000579	MI0000579	mmu-mir-31	4	88910557	88910662	88910649	G	A	-	48.7	46.3
MI0021938	MI0021938	mmu-mir-6402	4	91373284	91373363	91373345	G	A	-	31.4	29.1
MI0021933	MI0021933	mmu-mir-6397	4	108087357	108087449	108087364	C	T	+	35.4	37.7
MI0021933	MI0021933	mmu-mir-6397	4	108087357	108087449	108087425	A	T	+	35.4	30.8
MI0004306	MI0004306	mmu-mir-761	4	109017655	109017730	109017659	A	G	+	47	51.9
MI0004306	MI0004306	mmu-mir-761	4	109017655	109017730	109017720	C	G	+	47	42.7
MI0023721	MI0023721	mmu-mir-7226	4	118210505	118210564	118210540	C	A	-	23.6	20.9
MI0023721	MI0023721	mmu-mir-7226	4	118210505	118210564	118210560	C	T	-	23.6	18.1
MI0023721	MI0023721	mmu-mir-7226	4	118210505	118210564	118210560	C	A	-	23.6	18.1
MI0023721	MI0023721	mmu-mir-7226	4	118210505	118210564	118210561	T	G	-	23.6	19
MI0009954	MI0009954	mmu-mir-1957a	4	119129779	119129844	119129786	G	T	+	27.7	27.8
MI0009954	MI0009954	mmu-mir-1957a	4	119129779	119129844	119129815	A	G	+	27.7	27.3
MI0009954	MI0009954	mmu-mir-1957a	4	119129779	119129844	119129828	T	C	+	27.7	23
MI0009954	MI0009954	mmu-mir-1957a	4	119129779	119129844	119129831	G	A	+	27.7	21.2
MI0022864	MI0022864	mmu-mir-7015	4	120973259	120973322	120973291	C	T	-	19.2	19.2
MI0022864	MI0022864	mmu-mir-7015	4	120973259	120973322	120973300	C	T	-	19.2	14.1
MI0022864	MI0022864	mmu-mir-7015	4	120973259	120973322	120973316	G	A	-	19.2	19.2
MI0021934	MI0021934	mmu-mir-6398	4	123616420	123616521	123616436	T	G	+	29.2	29.4
MI0021934	MI0021934	mmu-mir-6398	4	123616420	123616521	123616437	T	G	+	29.2	29.3
MI0021934	MI0021934	mmu-mir-6398	4	123616420	123616521	123616438	T	G	+	29.2	29.1
MI0021934	MI0021934	mmu-mir-6398	4	123616420	123616521	123616444	G	A	+	29.2	29.2
MI0021934	MI0021934	mmu-mir-6398	4	123616420	123616521	123616447	G	C	+	29.2	28.4
MI0021934	MI0021934	mmu-mir-6398	4	123616420	123616521	123616512	G	A	+	29.2	29.5
MI0004681	MI0004681	mmu-mir-697	4	124731694	124731802	124731748	C	T	+	38.8	37.5
MI0004682	MI0004682	mmu-mir-698	4	124743781	124743889	124743859	G	A	+	39.1	39.1
MI0004661	MI0004661	mmu-mir-692-2	4	125504749	125504857	125504780	G	A	+	38.4	36.8
MI0022970	MI0022970	mmu-mir-7119	4	126559860	126559918	126559865	C	T	+	22.6	20.5
MI0026051	MI0026051	mmu-mir-8119	4	129557683	129557811	129557711	C	T	-	43.2	42.2
MI0026051	MI0026051	mmu-mir-8119	4	129557683	129557811	129557713	G	A	-	43.2	47.2
MI0026051	MI0026051	mmu-mir-8119	4	129557683	129557811	129557754	T	C	-	43.2	43.3
MI0026051	MI0026051	mmu-mir-8119	4	129557683	129557811	129557802	G	A	-	43.2	40.9
MI0022865	MI0022865	mmu-mir-7016	4	129684500	129684571	129684571	G	T	-	28.6	28.6
MI0023722	MI0023722	mmu-mir-7227	4	133717050	133717108	133717054	C	T	-	17.2	15.1
MI0023722	MI0023722	mmu-mir-7227	4	133717050	133717108	133717056	G	A	-	17.2	14.4
MI0023722	MI0023722	mmu-mir-7227	4	133717050	133717108	133717081	A	C	-	17.2	17.2
MI0021939	MI0021939	mmu-mir-6403	4	134567723	134567851	134567798	C	T	-	53.6	49.6
MI0021939	MI0021939	mmu-mir-6403	4	134567723	134567851	134567811	C	T	-	53.6	53.7
MI0004684	MI0004684	mmu-mir-700	4	135416555	135416633	135416557	T	A	-	33.2	28.6
MI0022867	MI0022867	mmu-mir-7018	4	137538286	137538370	137538302	T	C	+	36.7	36.7
MI0021935	MI0021935	mmu-mir-6399	4	138163209	138163292	138163223	T	C	+	22.6	20.3
MI0021935	MI0021935	mmu-mir-6399	4	138163209	138163292	138163227	A	G	+	22.6	22.2
MI0021935	MI0021935	mmu-mir-6399	4	138163209	138163292	138163230	G	T	+	22.6	20.3
MI0021935	MI0021935	mmu-mir-6399	4	138163209	138163292	138163261	T	C	+	22.6	22.6
MI0022868	MI0022868	mmu-mir-7019	4	138316132	138316200	138316147	C	A	-	25.9	21.8
MI0022868	MI0022868	mmu-mir-7019	4	138316132	138316200	138316148	A	G	-	25.9	24.9
MI0022868	MI0022868	mmu-mir-7019	4	138316132	138316200	138316156	C	T	-	25.9	24.6
MI0022868	MI0022868	mmu-mir-7019	4	138316132	138316200	138316157	G	A	-	25.9	28.1
MI0022868	MI0022868	mmu-mir-7019	4	138316132	138316200	138316162	A	T	-	25.9	26.4
MI0022869	MI0022869	mmu-mir-7020	4	139644042	139644111	139644056	G	A	+	31.2	30.7
MI0022869	MI0022869	mmu-mir-7020	4	139644042	139644111	139644075	A	G	+	31.2	31.2
MI0022869	MI0022869	mmu-mir-7020	4	139644042	139644111	139644081	C	T	+	31.2	29.4
MI0022869	MI0022869	mmu-mir-7020	4	139644042	139644111	139644097	T	C	+	31.2	27.5
MI0010752	MI0010752	mmu-mir-2139	4	139967526	139967620	139967530	C	A	-	43	46.2
MI0010752	MI0010752	mmu-mir-2139	4	139967526	139967620	139967533	A	C	-	43	40.3
MI0010752	MI0010752	mmu-mir-2139	4	139967526	139967620	139967607	C	T	-	43	42.5
MI0022870	MI0022870	mmu-mir-7021	4	143136100	143136162	143136123	G	A	-	19.3	18
MI0022871	MI0022871	mmu-mir-7022	4	148146936	148146996	148146947	G	A	-	20.9	18.2
MI0022871	MI0022871	mmu-mir-7022	4	148146936	148146996	148146949	T	A	-	20.9	22.2
MI0000584	MI0000584	mmu-mir-34a	4	150068454	150068555	150068509	A	G	+	42.6	42.8
MI0001642	MI0001642	mmu-mir-429	4	156053905	156053987	156053983	G	A	-	34.7	36.9
MI0024998	MI0024998	mmu-mir-7658	4	156230059	156230115	156230079	T	G	-	20.3	19.1
MI0024998	MI0024998	mmu-mir-7658	4	156230059	156230115	156230103	C	T	-	20.3	16.7
MI0024998	MI0024998	mmu-mir-7658	4	156230059	156230115	156230109	G	A	-	20.3	24.2
MI0019194	MI0019194	mmu-mir-5625	5	30647936	30648015	30647964	C	T	+	32.4	32.4
MI0019194	MI0019194	mmu-mir-5625	5	30647936	30648015	30647969	C	T	+	32.4	30.2
MI0019194	MI0019194	mmu-mir-5625	5	30647936	30648015	30647994	A	G	+	32.4	31.3
MI0022357	MI0022357	mmu-mir-3473e	5	31667231	31667340	31667263	G	A	-	35	32.7
MI0022357	MI0022357	mmu-mir-3473e	5	31667231	31667340	31667279	C	T	-	35	31
MI0022357	MI0022357	mmu-mir-3473e	5	31667231	31667340	31667290	C	G	-	35	35
MI0022357	MI0022357	mmu-mir-3473e	5	31667231	31667340	31667294	C	T	-	35	34.1
MI0022357	MI0022357	mmu-mir-3473e	5	31667231	31667340	31667302	C	T	-	35	31
MI0022357	MI0022357	mmu-mir-3473e	5	31667231	31667340	31667314	C	T	-	35	30.9
MI0024991	MI0024991	mmu-mir-7036b	5	34574151	34574213	34574182	G	C	+	27.8	27
MI0024991	MI0024991	mmu-mir-7036b	5	34574151	34574213	34574194	C	T	+	27.8	24.9
MI0006301	MI0006301	mmu-mir-467g	5	34732853	34732972	34732897	C	T	-	50.8	47.8
MI0006301	MI0006301	mmu-mir-467g	5	34732853	34732972	34732903	C	T	-	50.8	50.8
MI0006301	MI0006301	mmu-mir-467g	5	34732853	34732972	34732939	C	T	-	50.8	49.8
MI0006301	MI0006301	mmu-mir-467g	5	34732853	34732972	34732947	C	T	-	50.8	50.8
MI0021952	MI0021952	mmu-mir-6414	5	41891342	41891423	41891360	C	T	+	26.1	28.8
MI0026049	MI0026049	mmu-mir-8117	5	50252762	50252868	50252828	T	A	+	42.6	46.6
MI0026049	MI0026049	mmu-mir-8117	5	50252762	50252868	50252828	T	G	+	42.6	45.8
MI0026049	MI0026049	mmu-mir-8117	5	50252762	50252868	50252836	A	G	+	42.6	43.3
MI0021955	MI0021955	mmu-mir-6417	5	52135902	52136017	52135907	G	T	-	39.6	39.6
MI0021955	MI0021955	mmu-mir-6417	5	52135902	52136017	52135928	G	A	-	39.6	43.5
MI0021955	MI0021955	mmu-mir-6417	5	52135902	52136017	52135986	G	A	-	39.6	40.7
MI0022874	MI0022874	mmu-mir-7025	5	75176831	75176904	75176880	G	A	+	31.4	29.9
MI0018006	MI0018006	mmu-mir-5098	5	77272757	77272838	77272779	A	G	+	37.1	36.7
MI0018006	MI0018006	mmu-mir-5098	5	77272757	77272838	77272813	G	A	+	37.1	31.4
MI0006285	MI0006285	mmu-mir-1187	5	82798944	82799065	82798969	C	T	-	39.3	33.1
MI0006285	MI0006285	mmu-mir-1187	5	82798944	82799065	82798971	C	T	-	39.3	33.5
MI0006285	MI0006285	mmu-mir-1187	5	82798944	82799065	82798993	T	C	-	39.3	39
MI0006285	MI0006285	mmu-mir-1187	5	82798944	82799065	82798996	A	G	-	39.3	37
MI0006285	MI0006285	mmu-mir-1187	5	82798944	82799065	82799060	A	T	-	39.3	39.3
MI0016978	MI0016978	mmu-mir-3969	5	87595902	87595993	87595923	G	A	-	17.5	15.3
MI0016978	MI0016978	mmu-mir-3969	5	87595902	87595993	87595946	G	A	-	17.5	15
MI0016978	MI0016978	mmu-mir-3969	5	87595902	87595993	87595954	G	A	-	17.5	17.7
MI0021953	MI0021953	mmu-mir-6415	5	92458557	92458656	92458558	G	A	+	29	25.2
MI0021953	MI0021953	mmu-mir-6415	5	92458557	92458656	92458576	A	T	+	29	29
MI0021953	MI0021953	mmu-mir-6415	5	92458557	92458656	92458638	A	T	+	29	29.1
MI0021953	MI0021953	mmu-mir-6415	5	92458557	92458656	92458656	A	G	+	29	29.9
MI0009958	MI0009958	mmu-mir-1961	5	92788451	92788562	92788506	T	C	-	36.5	37.9
MI0009958	MI0009958	mmu-mir-1961	5	92788451	92788562	92788517	C	T	-	36.5	35
MI0009958	MI0009958	mmu-mir-1961	5	92788451	92788562	92788518	G	A	-	36.5	36.5
MI0009958	MI0009958	mmu-mir-1961	5	92788451	92788562	92788538	G	A	-	36.5	35.7
MI0009958	MI0009958	mmu-mir-1961	5	92788451	92788562	92788561	G	A	-	36.5	34.1
MI0004687	MI0004687	mmu-mir-703	5	98475556	98475664	98475596	A	C	-	20	19.6
MI0004687	MI0004687	mmu-mir-703	5	98475556	98475664	98475638	T	C	-	20	20.1
MI0022875	MI0022875	mmu-mir-7026	5	110666075	110666141	110666079	G	A	-	22.5	22.7
MI0022875	MI0022875	mmu-mir-7026	5	110666075	110666141	110666086	C	T	-	22.5	15.8
MI0022875	MI0022875	mmu-mir-7026	5	110666075	110666141	110666139	G	A	-	22.5	22.5
MI0022875	MI0022875	mmu-mir-7026	5	110666075	110666141	110666140	C	T	-	22.5	22.5
MI0023724	MI0023724	mmu-mir-7229	5	113324493	113324545	113324519	C	T	-	14.8	11.7
MI0023724	MI0023724	mmu-mir-7229	5	113324493	113324545	113324540	C	A	-	14.8	12.5
MI0022877	MI0022877	mmu-mir-7028	5	114719515	114719578	114719519	C	G	+	28.7	24.6
MI0022877	MI0022877	mmu-mir-7028	5	114719515	114719578	114719531	T	A	+	28.7	30.4
MI0021587	MI0021587	mmu-mir-6240	5	114851948	114852064	114851983	G	T	+	24.7	22.2
MI0021587	MI0021587	mmu-mir-6240	5	114851948	114852064	114851983	G	A	+	24.7	22.2
MI0021587	MI0021587	mmu-mir-6240	5	114851948	114852064	114851984	C	T	+	24.7	23.1
MI0021587	MI0021587	mmu-mir-6240	5	114851948	114852064	114851998	G	A	+	24.7	21.8
MI0021587	MI0021587	mmu-mir-6240	5	114851948	114852064	114852010	G	A	+	24.7	21.9
MI0021587	MI0021587	mmu-mir-6240	5	114851948	114852064	114852034	G	C	+	24.7	23.1
MI0022878	MI0022878	mmu-mir-7029	5	115580949	115581009	115580950	T	G	+	30.4	29.3
MI0022878	MI0022878	mmu-mir-7029	5	115580949	115581009	115580974	C	T	+	30.4	30
MI0022879	MI0022879	mmu-mir-7030	5	115645573	115645632	115645574	A	G	+	22.8	22.8
MI0022880	MI0022880	mmu-mir-7031	5	121819209	121819273	121819217	G	A	-	19.3	19.3
MI0022880	MI0022880	mmu-mir-7031	5	121819209	121819273	121819218	G	A	-	19.3	19.3
MI0022880	MI0022880	mmu-mir-7031	5	121819209	121819273	121819254	T	C	-	19.3	23
MI0026047	MI0026047	mmu-mir-8115	5	122682597	122682715	122682631	C	T	+	39.1	39.1
MI0026047	MI0026047	mmu-mir-8115	5	122682597	122682715	122682636	G	T	+	39.1	43.4
MI0026047	MI0026047	mmu-mir-8115	5	122682597	122682715	122682643	T	A	+	39.1	35
MI0026047	MI0026047	mmu-mir-8115	5	122682597	122682715	122682667	C	A	+	39.1	35.6
MI0026047	MI0026047	mmu-mir-8115	5	122682597	122682715	122682699	A	G	+	39.1	41.5
MI0024985	MI0024985	mmu-mir-7647	5	123522637	123522695	123522670	A	T	-	32	32
MI0024985	MI0024985	mmu-mir-7647	5	123522637	123522695	123522695	T	A	-	32	32.8
MI0022881	MI0022881	mmu-mir-7032	5	123996852	123996930	123996871	C	T	+	53.2	51.2
MI0022881	MI0022881	mmu-mir-7032	5	123996852	123996930	123996889	A	G	+	53.2	53.2
MI0022881	MI0022881	mmu-mir-7032	5	123996852	123996930	123996896	A	G	+	53.2	53.2
MI0022881	MI0022881	mmu-mir-7032	5	123996852	123996930	123996903	G	A	+	53.2	46.3
MI0022881	MI0022881	mmu-mir-7032	5	123996852	123996930	123996914	T	C	+	53.2	48.4
MI0022881	MI0022881	mmu-mir-7032	5	123996852	123996930	123996916	G	T	+	53.2	47.1
MI0022881	MI0022881	mmu-mir-7032	5	123996852	123996930	123996921	C	T	+	53.2	50.3
MI0016972	MI0016972	mmu-mir-3965	5	134326454	134326522	134326456	G	C	+	22.2	26.3
MI0016972	MI0016972	mmu-mir-3965	5	134326454	134326522	134326487	A	G	+	22.2	22.2
MI0023723	MI0023723	mmu-mir-7228	5	134572076	134572114	134572079	C	A	+	14.4	18.9
MI0023723	MI0023723	mmu-mir-7228	5	134572076	134572114	134572095	C	T	+	14.4	14.4
MI0023723	MI0023723	mmu-mir-7228	5	134572076	134572114	134572100	T	G	+	14.4	12.7
MI0023723	MI0023723	mmu-mir-7228	5	134572076	134572114	134572111	C	T	+	14.4	12.1
MI0022882	MI0022882	mmu-mir-7033	5	135383730	135383810	135383766	A	T	-	33.5	33
MI0022882	MI0022882	mmu-mir-7033	5	135383730	135383810	135383804	G	A	-	33.5	33.5
MI0026048	MI0026048	mmu-mir-8116	5	137293780	137293876	137293804	A	G	+	36.2	37
MI0022885	MI0022885	mmu-mir-7036a	5	137296624	137296688	137296635	G	A	-	25.3	25
MI0022885	MI0022885	mmu-mir-7036a	5	137296624	137296688	137296645	G	A	-	25.3	26.5
MI0022885	MI0022885	mmu-mir-7036a	5	137296624	137296688	137296682	C	A	-	25.3	25.3
MI0021956	MI0021956	mmu-mir-6418	5	137529480	137529594	137529574	G	A	-	37	37
MI0000689	MI0000689	mmu-mir-25	5	138165321	138165404	138165372	A	T	-	35.9	35.9
MI0022886	MI0022886	mmu-mir-7037	5	139767879	139767943	139767882	C	T	-	28.7	28.6
MI0022886	MI0022886	mmu-mir-7037	5	139767879	139767943	139767887	G	A	-	28.7	26.6
MI0022886	MI0022886	mmu-mir-7037	5	139767879	139767943	139767889	C	T	-	28.7	25.2
MI0022886	MI0022886	mmu-mir-7037	5	139767879	139767943	139767900	A	G	-	28.7	28.3
MI0022886	MI0022886	mmu-mir-7037	5	139767879	139767943	139767907	A	G	-	28.7	28.7
MI0022886	MI0022886	mmu-mir-7037	5	139767879	139767943	139767912	G	C	-	28.7	30.1
MI0022887	MI0022887	mmu-mir-7038	5	140427339	140427409	140427345	G	C	+	24.8	23.3
MI0022887	MI0022887	mmu-mir-7038	5	140427339	140427409	140427351	G	T	+	24.8	23.2
MI0022888	MI0022888	mmu-mir-7039	5	144896732	144896816	144896793	C	T	-	27.6	23.9
MI0022352	MI0022352	mmu-let-7k	5	147283189	147283298	147283192	G	A	-	22.1	22.1
MI0022352	MI0022352	mmu-let-7k	5	147283189	147283298	147283205	T	C	-	22.1	22.1
MI0022352	MI0022352	mmu-let-7k	5	147283189	147283298	147283208	T	G	-	22.1	22.1
MI0022352	MI0022352	mmu-let-7k	5	147283189	147283298	147283259	C	T	-	22.1	17.5
MI0022352	MI0022352	mmu-let-7k	5	147283189	147283298	147283260	A	G	-	22.1	18.2
MI0022352	MI0022352	mmu-let-7k	5	147283189	147283298	147283284	T	A	-	22.1	20.6
MI0005557	MI0005557	mmu-mir-653	6	3721301	3721385	3721302	G	C	-	35.4	36.3
MI0005557	MI0005557	mmu-mir-653	6	3721301	3721385	3721338	C	G	-	35.4	34.3
MI0003476	MI0003476	mmu-mir-489	6	3721897	3722003	3721997	C	T	-	37.6	36.4
MI0021899	MI0021899	mmu-mir-6370	6	19555342	19555461	19555357	G	A	+	31.6	31.2
MI0021899	MI0021899	mmu-mir-6370	6	19555342	19555461	19555421	A	G	+	31.6	31.2
MI0000583	MI0000583	mmu-mir-96	6	30169446	30169551	30169491	C	G	-	47.9	47.9
MI0000225	MI0000225	mmu-mir-183	6	30169668	30169737	30169698	T	C	-	26.2	25.5
MI0000225	MI0000225	mmu-mir-183	6	30169668	30169737	30169701	G	A	-	26.2	26.6
MI0000225	MI0000225	mmu-mir-183	6	30169668	30169737	30169703	C	T	-	26.2	26.2
MI0000576	MI0000576	mmu-mir-29a	6	31062660	31062747	31062666	A	G	-	34.1	34.1
MI0021900	MI0021900	mmu-mir-6371	6	50572398	50572508	50572493	T	C	+	27.1	27.1
MI0000550	MI0000550	mmu-mir-148a	6	51269812	51269910	51269899	A	G	-	41	43.7
MI0026044	MI0026044	mmu-mir-8112	6	71271671	71271801	71271700	C	T	+	71.5	69.6
MI0002403	MI0002403	mmu-mir-468	6	81896599	81896676	81896631	T	C	-	14.5	13.8
MI0022889	MI0022889	mmu-mir-7040	6	83049711	83049773	83049721	G	A	+	26.9	22.7
MI0022889	MI0022889	mmu-mir-7040	6	83049711	83049773	83049737	G	A	+	26.9	25.4
MI0022889	MI0022889	mmu-mir-7040	6	83049711	83049773	83049752	C	T	+	26.9	25.7
MI0022889	MI0022889	mmu-mir-7040	6	83049711	83049773	83049769	C	T	+	26.9	24.7
MI0022889	MI0022889	mmu-mir-7040	6	83049711	83049773	83049770	G	A	+	26.9	22.6
MI0014696	MI0014696	mmu-mir-3470a	6	83090311	83090387	83090350	G	A	-	30.6	30.6
MI0021903	MI0021903	mmu-mir-6374	6	83400996	83401102	83401027	G	C	-	27.9	25
MI0004689	MI0004689	mmu-mir-705	6	85336292	85336373	85336359	C	T	-	40.8	39.5
MI0021904	MI0021904	mmu-mir-6375	6	85790140	85790234	85790169	T	C	-	19.1	19.2
MI0021904	MI0021904	mmu-mir-6375	6	85790140	85790234	85790192	C	G	-	19.1	18.8
MI0021904	MI0021904	mmu-mir-6375	6	85790140	85790234	85790216	C	T	-	19.1	15.7
MI0021904	MI0021904	mmu-mir-6375	6	85790140	85790234	85790222	A	G	-	19.1	19.1
MI0021904	MI0021904	mmu-mir-6375	6	85790140	85790234	85790223	T	C	-	19.1	20
MI0021905	MI0021905	mmu-mir-6376	6	88104128	88104258	88104225	G	C	-	33.6	30.9
MI0021905	MI0021905	mmu-mir-6376	6	88104128	88104258	88104234	T	C	-	33.6	33.6
MI0021905	MI0021905	mmu-mir-6376	6	88104128	88104258	88104237	T	A	-	33.6	33.6
MI0021905	MI0021905	mmu-mir-6376	6	88104128	88104258	88104238	G	T	-	33.6	33.6
MI0021905	MI0021905	mmu-mir-6376	6	88104128	88104258	88104248	A	C	-	33.6	29.5
MI0021902	MI0021902	mmu-mir-6373	6	102794384	102794485	102794397	T	C	+	28.5	30.3
MI0021902	MI0021902	mmu-mir-6373	6	102794384	102794485	102794465	G	A	+	28.5	29.8
MI0025001	MI0025001	mmu-mir-7661	6	108489743	108489803	108489744	A	G	+	17.2	16.6
MI0025001	MI0025001	mmu-mir-7661	6	108489743	108489803	108489756	G	A	+	17.2	13.1
MI0022891	MI0022891	mmu-mir-7042	6	113707208	113707265	113707244	T	C	+	17	14.9
MI0025000	MI0025000	mmu-mir-7660	6	115775657	115775719	115775678	G	A	+	23.9	23.4
MI0025000	MI0025000	mmu-mir-7660	6	115775657	115775719	115775682	A	G	+	23.9	26
MI0025000	MI0025000	mmu-mir-7660	6	115775657	115775719	115775683	C	T	+	23.9	23.9
MI0022892	MI0022892	mmu-mir-7043	6	116645978	116646047	116645985	C	G	-	31	25.2
MI0022892	MI0022892	mmu-mir-7043	6	116645978	116646047	116646031	T	C	-	31	30.1
MI0004690	MI0004690	mmu-mir-706	6	120034228	120034311	120034248	A	G	-	25.6	21.9
MI0023726	MI0023726	mmu-mir-7231	6	122831377	122831437	122831397	C	T	+	19.2	19.2
MI0023726	MI0023726	mmu-mir-7231	6	122831377	122831437	122831427	T	C	+	19.2	19.2
MI0023726	MI0023726	mmu-mir-7231	6	122831377	122831437	122831432	C	T	+	19.2	16.3
MI0000166	MI0000166	mmu-mir-141	6	124717914	124717985	124717957	C	T	-	35.2	34.5
MI0014091	MI0014091	mmu-mir-3098	6	125195792	125195878	125195817	A	G	+	46.3	45.6
MI0014091	MI0014091	mmu-mir-3098	6	125195792	125195878	125195824	G	A	+	46.3	40.8
MI0014091	MI0014091	mmu-mir-3098	6	125195792	125195878	125195840	C	T	+	46.3	46.4
MI0014091	MI0014091	mmu-mir-3098	6	125195792	125195878	125195868	C	G	+	46.3	43.4
MI0026045	MI0026045	mmu-mir-8113	6	125234684	125234812	125234711	G	T	-	60.4	53.9
MI0023728	MI0023728	mmu-mir-7233	6	127788084	127788143	127788090	C	A	-	14	14
MI0024987	MI0024987	mmu-mir-7649	6	128974840	128974895	128974861	G	T	-	23.8	23.8
MI0024987	MI0024987	mmu-mir-7649	6	128974840	128974895	128974893	T	A	-	23.8	22.1
MI0004640	MI0004640	mmu-mir-680-1	6	129691535	129691643	129691552	G	A	+	34.5	31.3
MI0004640	MI0004640	mmu-mir-680-1	6	129691535	129691643	129691573	C	T	+	34.5	35.6
MI0004640	MI0004640	mmu-mir-680-1	6	129691535	129691643	129691580	A	C	+	34.5	33.9
MI0004640	MI0004640	mmu-mir-680-1	6	129691535	129691643	129691584	G	C	+	34.5	32.2
MI0004640	MI0004640	mmu-mir-680-1	6	129691535	129691643	129691585	G	A	+	34.5	35.3
MI0004640	MI0004640	mmu-mir-680-1	6	129691535	129691643	129691587	C	G	+	34.5	34.5
MI0004640	MI0004640	mmu-mir-680-1	6	129691535	129691643	129691606	G	A	+	34.5	34.1
MI0000388	MI0000388	mmu-mir-290a	7	3218626	3218708	3218638	T	C	+	35.6	35.6
MI0000389	MI0000389	mmu-mir-291a	7	3218919	3219000	3218924	G	C	+	43.8	37.3
MI0000389	MI0000389	mmu-mir-291a	7	3218919	3219000	3218959	C	T	+	43.8	43.8
MI0000390	MI0000390	mmu-mir-292a	7	3219189	3219270	3219199	T	C	+	41.2	43.1
MI0025020	MI0025020	mmu-mir-292b	7	3219198	3219259	3219199	T	C	-	19.4	19.4
MI0000391	MI0000391	mmu-mir-293	7	3220343	3220422	3220385	T	C	+	29.2	29.6
MI0000391	MI0000391	mmu-mir-293	7	3220343	3220422	3220417	A	G	+	29.2	28.6
MI0000392	MI0000392	mmu-mir-294	7	3220641	3220724	3220648	T	C	+	32.4	30.8
MI0000393	MI0000393	mmu-mir-295	7	3220773	3220841	3220805	C	T	+	30.9	30.9
MI0018037	MI0018037	mmu-mir-3572	7	3655962	3656047	3655971	G	C	+	41.4	34.8
MI0018037	MI0018037	mmu-mir-3572	7	3655962	3656047	3655990	A	G	+	41.4	40.9
MI0018037	MI0018037	mmu-mir-3572	7	3655962	3656047	3656018	T	C	+	41.4	44.1
MI0004485	MI0004485	mmu-mir-3099	7	6803587	6803670	6803630	T	A	+	41.3	41.3
MI0000395	MI0000395	mmu-mir-297a-1	7	10958437	10958512	10958442	T	C	-	34.1	34.1
MI0000395	MI0000395	mmu-mir-297a-1	7	10958437	10958512	10958464	T	C	-	34.1	33.1
MI0005494	MI0005494	mmu-mir-343	7	19386643	19386717	19386662	C	T	+	24.9	24.8
MI0005494	MI0005494	mmu-mir-343	7	19386643	19386717	19386665	G	A	+	24.9	23.2
MI0022895	MI0022895	mmu-mir-7046	7	24970010	24970075	24970045	C	T	-	26.6	25.8
MI0022895	MI0022895	mmu-mir-7046	7	24970010	24970075	24970058	G	A	-	26.6	26.6
MI0022896	MI0022896	mmu-mir-7047	7	24987604	24987667	24987624	G	C	-	28.8	30.8
MI0022896	MI0022896	mmu-mir-7047	7	24987604	24987667	24987655	C	T	-	28.8	22.2
MI0022353	MI0022353	mmu-mir-6537	7	25097066	25097175	25097080	G	A	-	35.6	39.8
MI0022353	MI0022353	mmu-mir-6537	7	25097066	25097175	25097126	A	G	-	35.6	36.7
MI0022897	MI0022897	mmu-mir-7048	7	25217668	25217725	25217697	C	T	-	24.5	24.5
MI0022897	MI0022897	mmu-mir-7048	7	25217668	25217725	25217698	G	C	-	24.5	25.8
MI0022897	MI0022897	mmu-mir-7048	7	25217668	25217725	25217701	T	C	-	24.5	24.2
MI0014093	MI0014093	mmu-mir-3101	7	27176006	27176093	27176049	C	T	-	39.2	37.9
MI0006296	MI0006296	mmu-mir-1191a	7	27205536	27205655	27205549	G	C	+	47.2	46.1
MI0006296	MI0006296	mmu-mir-1191a	7	27205536	27205655	27205618	T	C	+	47.2	45.8
MI0022898	MI0022898	mmu-mir-7049	7	28560925	28560984	28560960	C	A	-	26.7	22.2
MI0009960	MI0009960	mmu-mir-1963	7	29083636	29083694	29083649	C	T	-	31.1	30.1
MI0009960	MI0009960	mmu-mir-1963	7	29083636	29083694	29083651	G	A	-	31.1	28.3
MI0009961	MI0009961	mmu-mir-1964	7	29773294	29773376	29773299	T	C	+	46.7	45.8
MI0009961	MI0009961	mmu-mir-1964	7	29773294	29773376	29773354	G	T	+	46.7	51.5
MI0025008	MI0025008	mmu-mir-7668	7	29906509	29906567	29906511	C	T	+	28.9	25.9
MI0025008	MI0025008	mmu-mir-7668	7	29906509	29906567	29906546	C	A	+	28.9	30.8
MI0025008	MI0025008	mmu-mir-7668	7	29906509	29906567	29906550	G	A	+	28.9	25.2
MI0022899	MI0022899	mmu-mir-7050	7	31040258	31040317	31040309	C	A	-	22.1	18.6
MI0022900	MI0022900	mmu-mir-7051	7	43457497	43457569	43457499	T	C	+	35.8	35.8
MI0022901	MI0022901	mmu-mir-7052	7	44470347	44470411	44470351	A	G	+	28.4	28.4
MI0022901	MI0022901	mmu-mir-7052	7	44470347	44470411	44470363	G	A	+	28.4	25.2
MI0022902	MI0022902	mmu-mir-7053	7	44538106	44538178	44538126	G	A	-	41.2	43.1
MI0022902	MI0022902	mmu-mir-7053	7	44538106	44538178	44538137	C	T	-	41.2	41.2
MI0022902	MI0022902	mmu-mir-7053	7	44538106	44538178	44538150	T	A	-	41.2	41.2
MI0022902	MI0022902	mmu-mir-7053	7	44538106	44538178	44538168	T	C	-	41.2	42
MI0022902	MI0022902	mmu-mir-7053	7	44538106	44538178	44538177	C	A	-	41.2	41.2
MI0004691	MI0004691	mmu-mir-707	7	44849699	44849771	44849737	A	C	+	29.7	29.7
MI0022903	MI0022903	mmu-mir-7054	7	45012426	45012487	45012466	G	C	-	23.3	23.3
MI0022903	MI0022903	mmu-mir-7054	7	45012426	45012487	45012473	C	A	-	23.3	21.7
MI0000172	MI0000172	mmu-mir-150	7	45121757	45121821	45121806	G	A	+	40.1	39.9
MI0018030	MI0018030	mmu-mir-5121	7	45126918	45126991	45126930	T	G	-	25.4	21.3
MI0018030	MI0018030	mmu-mir-5121	7	45126918	45126991	45126985	A	T	-	25.4	23.3
MI0022904	MI0022904	mmu-mir-7055	7	45173303	45173361	45173310	G	T	+	16.6	12.8
MI0022904	MI0022904	mmu-mir-7055	7	45173303	45173361	45173346	T	C	+	16.6	15.3
MI0022905	MI0022905	mmu-mir-7056	7	47083166	47083224	47083202	C	T	-	28.7	25.7
MI0021585	MI0021585	mmu-mir-6238	7	53891761	53891889	53891763	C	T	-	26.8	26.8
MI0021585	MI0021585	mmu-mir-6238	7	53891761	53891889	53891785	T	C	-	26.8	27.6
MI0021585	MI0021585	mmu-mir-6238	7	53891761	53891889	53891786	T	A	-	26.8	28.6
MI0021585	MI0021585	mmu-mir-6238	7	53891761	53891889	53891804	C	T	-	26.8	25
MI0021585	MI0021585	mmu-mir-6238	7	53891761	53891889	53891805	C	T	-	26.8	25
MI0021585	MI0021585	mmu-mir-6238	7	53891761	53891889	53891825	T	C	-	26.8	26.8
MI0021585	MI0021585	mmu-mir-6238	7	53891761	53891889	53891828	A	G	-	26.8	26.8
MI0021585	MI0021585	mmu-mir-6238	7	53891761	53891889	53891843	C	G	-	26.8	28.3
MI0021585	MI0021585	mmu-mir-6238	7	53891761	53891889	53891857	G	A	-	26.8	29.1
MI0021585	MI0021585	mmu-mir-6238	7	53891761	53891889	53891859	G	T	-	26.8	24.6
MI0021585	MI0021585	mmu-mir-6238	7	53891761	53891889	53891872	A	G	-	26.8	29.1
MI0021585	MI0021585	mmu-mir-6238	7	53891761	53891889	53891873	G	A	-	26.8	26.5
MI0021585	MI0021585	mmu-mir-6238	7	53891761	53891889	53891882	G	C	-	26.8	29
MI0021585	MI0021585	mmu-mir-6238	7	53891761	53891889	53891883	G	A	-	26.8	27.5
MI0021922	MI0021922	mmu-mir-6389	7	57581061	57581162	57581140	T	G	+	29.3	31.1
MI0004524	MI0004524	mmu-mir-344d-1	7	61683124	61683192	61683125	T	A	-	32.9	32.9
MI0004524	MI0004524	mmu-mir-344d-1	7	61683124	61683192	61683155	C	T	-	32.9	32.9
MI0004619	MI0004619	mmu-mir-344d-2	7	61685272	61685351	61685338	G	C	-	37.6	33.8
MI0004227	MI0004227	mmu-mir-344d-3	7	61726249	61726328	61726268	T	G	-	45.2	40.3
MI0004227	MI0004227	mmu-mir-344d-3	7	61726249	61726328	61726285	A	G	-	45.2	44.4
MI0004227	MI0004227	mmu-mir-344d-3	7	61726249	61726328	61726309	T	C	-	45.2	44.5
MI0014094	MI0014094	mmu-mir-344e	7	61735537	61735602	61735559	T	C	-	38.3	37.7
MI0014094	MI0014094	mmu-mir-344e	7	61735537	61735602	61735564	G	A	-	38.3	35.4
MI0019196	MI0019196	mmu-mir-344h-1	7	61739350	61739409	61739384	T	A	-	25.6	27.5
MI0019196	MI0019196	mmu-mir-344h-1	7	61739350	61739409	61739389	T	G	-	25.6	20.9
MI0019196	MI0019196	mmu-mir-344h-1	7	61739350	61739409	61739390	G	A	-	25.6	23.3
MI0019197	MI0019197	mmu-mir-344h-2	7	61742366	61742425	61742367	C	G	-	25.6	25.6
MI0019197	MI0019197	mmu-mir-344h-2	7	61742366	61742425	61742371	C	A	-	25.6	25.6
MI0019197	MI0019197	mmu-mir-344h-2	7	61742366	61742425	61742400	T	C	-	25.6	26.6
MI0019197	MI0019197	mmu-mir-344h-2	7	61742366	61742425	61742401	G	A	-	25.6	24
MI0019197	MI0019197	mmu-mir-344h-2	7	61742366	61742425	61742406	G	A	-	25.6	23.3
MI0000630	MI0000630	mmu-mir-344-1	7	61877770	61877864	61877811	A	G	-	56.8	56.8
MI0014097	MI0014097	mmu-mir-344g	7	61982289	61982359	61982315	T	C	-	43.5	44.2
MI0014097	MI0014097	mmu-mir-344g	7	61982289	61982359	61982317	G	A	-	43.5	43.5
MI0019317	MI0019317	mmu-mir-344i	7	62085223	62085310	62085244	A	G	-	46.8	49.5
MI0021954	MI0021954	mmu-mir-6416	7	64249983	64250099	64250040	G	C	-	37.6	37.6
MI0021954	MI0021954	mmu-mir-6416	7	64249983	64250099	64250055	T	G	-	37.6	38.1
MI0021954	MI0021954	mmu-mir-6416	7	64249983	64250099	64250065	A	C	-	37.6	37
MI0021954	MI0021954	mmu-mir-6416	7	64249983	64250099	64250087	A	G	-	37.6	37.6
MI0022906	MI0022906	mmu-mir-7057	7	66381667	66381724	66381694	C	T	-	24.8	24.8
MI0022906	MI0022906	mmu-mir-7057	7	66381667	66381724	66381701	C	T	-	24.8	25.1
MI0022906	MI0022906	mmu-mir-7057	7	66381667	66381724	66381704	C	T	-	24.8	24.8
MI0022906	MI0022906	mmu-mir-7057	7	66381667	66381724	66381722	G	A	-	24.8	22.9
MI0000729	MI0000729	mmu-mir-7a-2	7	78888277	78888373	78888329	A	C	+	40.5	40.4
MI0000729	MI0000729	mmu-mir-7a-2	7	78888277	78888373	78888369	T	C	+	40.5	40.5
MI0021928	MI0021928	mmu-mir-6394	7	96305667	96305765	96305689	C	A	+	37.7	37.4
MI0021928	MI0021928	mmu-mir-6394	7	96305667	96305765	96305696	A	T	+	37.7	39.1
MI0021928	MI0021928	mmu-mir-6394	7	96305667	96305765	96305732	T	A	+	37.7	33.7
MI0021928	MI0021928	mmu-mir-6394	7	96305667	96305765	96305756	G	A	+	37.7	36.1
MI0022907	MI0022907	mmu-mir-7058	7	126367971	126368045	126368011	C	A	-	29.2	25.4
MI0022908	MI0022908	mmu-mir-7059	7	126579474	126579532	126579516	G	A	-	20	15.5
MI0022908	MI0022908	mmu-mir-7059	7	126579474	126579532	126579525	G	A	-	20	20.5
MI0022909	MI0022909	mmu-mir-7060	7	127489251	127489387	127489277	A	T	+	57.3	55.5
MI0022909	MI0022909	mmu-mir-7060	7	127489251	127489387	127489296	G	A	+	57.3	54.6
MI0014100	MI0014100	mmu-mir-3103	7	128288369	128288435	128288414	C	A	-	25.3	20.4
MI0014100	MI0014100	mmu-mir-3103	7	128288369	128288435	128288419	A	G	-	25.3	25.2
MI0022910	MI0022910	mmu-mir-7061	7	130908268	130908335	130908328	C	T	+	18.2	15.3
MI0009959	MI0009959	mmu-mir-1962	7	135566162	135566282	135566275	G	C	+	50.9	47.3
MI0009959	MI0009959	mmu-mir-1962	7	135566162	135566282	135566281	G	A	+	50.9	50.9
MI0009959	MI0009959	mmu-mir-1962	7	135566162	135566282	135566282	T	G	+	50.9	50.9
MI0021937	MI0021937	mmu-mir-6401	7	139779018	139779126	139779020	G	A	+	32.6	28.5
MI0021937	MI0021937	mmu-mir-6401	7	139779018	139779126	139779034	C	T	+	32.6	31.7
MI0021937	MI0021937	mmu-mir-6401	7	139779018	139779126	139779076	G	C	+	32.6	30.9
MI0021937	MI0021937	mmu-mir-6401	7	139779018	139779126	139779088	C	T	+	32.6	32.6
MI0021937	MI0021937	mmu-mir-6401	7	139779018	139779126	139779103	G	A	+	32.6	33.3
MI0025037	MI0025037	mmu-mir-7686	7	139957566	139957622	139957607	C	T	-	18.4	15.8
MI0025037	MI0025037	mmu-mir-7686	7	139957566	139957622	139957608	A	G	-	18.4	19.6
MI0014101	MI0014101	mmu-mir-3104	7	141992179	141992241	141992183	G	T	+	28	25.1
MI0022913	MI0022913	mmu-mir-7064	7	143570671	143570759	143570724	C	T	-	28.9	28.6
MI0022913	MI0022913	mmu-mir-7064	7	143570671	143570759	143570750	T	C	-	28.9	28
MI0021940	MI0021940	mmu-mir-6404	7	143933115	143933208	143933173	G	A	+	35.5	35.8
MI0021940	MI0021940	mmu-mir-6404	7	143933115	143933208	143933197	A	G	+	35.5	35.9
MI0014102	MI0014102	mmu-mir-3105	7	144009254	144009338	144009266	G	T	+	43.6	36.7
MI0014102	MI0014102	mmu-mir-3105	7	144009254	144009338	144009278	G	A	+	43.6	44
MI0014102	MI0014102	mmu-mir-3105	7	144009254	144009338	144009280	A	G	+	43.6	43.7
MI0031120	MI0031120	mmu-mir-9768	8	12947941	12948070	12947968	G	C	+	53.7	49.6
MI0031120	MI0031120	mmu-mir-9768	8	12947941	12948070	12947980	C	T	+	53.7	52.9
MI0031120	MI0031120	mmu-mir-9768	8	12947941	12948070	12948007	A	C	+	53.7	53.7
MI0031120	MI0031120	mmu-mir-9768	8	12947941	12948070	12948039	C	G	+	53.7	51.1
MI0031120	MI0031120	mmu-mir-9768	8	12947941	12948070	12948043	C	T	+	53.7	50.8
MI0022914	MI0022914	mmu-mir-7065	8	13136072	13136132	13136111	C	T	+	25	22.7
MI0026039	MI0026039	mmu-mir-8108	8	25159125	25159233	25159168	C	T	-	31.6	28.4
MI0026039	MI0026039	mmu-mir-8108	8	25159125	25159233	25159181	C	T	-	31.6	31.6
MI0026039	MI0026039	mmu-mir-8108	8	25159125	25159233	25159205	G	A	-	31.6	31.4
MI0021930	MI0021930	mmu-mir-6395	8	34166622	34166712	34166667	A	G	-	26.4	26.8
MI0025006	MI0025006	mmu-mir-7666	8	40307875	40307929	40307925	G	C	-	32.1	28
MI0004694	MI0004694	mmu-mir-710	8	64514332	64514441	64514360	G	C	-	32.4	30.7
MI0004694	MI0004694	mmu-mir-710	8	64514332	64514441	64514362	T	C	-	32.4	37.7
MI0004694	MI0004694	mmu-mir-710	8	64514332	64514441	64514378	G	A	-	32.4	30.5
MI0004694	MI0004694	mmu-mir-710	8	64514332	64514441	64514381	A	G	-	32.4	34.3
MI0004694	MI0004694	mmu-mir-710	8	64514332	64514441	64514435	G	A	-	32.4	31.1
MI0009966	MI0009966	mmu-mir-1969	8	70925525	70925618	70925618	A	G	+	30.4	30.4
MI0022918	MI0022918	mmu-mir-7068	8	72470016	72470089	72470038	T	A	-	38.1	38.1
MI0022918	MI0022918	mmu-mir-7068	8	72470016	72470089	72470051	G	A	-	38.1	36.6
MI0016979	MI0016979	mmu-mir-28b	8	73016512	73016591	73016540	T	C	+	22.4	20.7
MI0026040	MI0026040	mmu-mir-1668	8	83723878	83723984	83723932	C	G	-	44.7	44.7
MI0026043	MI0026043	mmu-mir-8111	8	84005628	84005764	84005634	A	G	+	77.1	83.8
MI0026043	MI0026043	mmu-mir-8111	8	84005628	84005764	84005705	C	G	+	77.1	74
MI0006307	MI0006307	mmu-mir-1199	8	84011515	84011633	84011604	G	C	-	72.4	68.1
MI0004693	MI0004693	mmu-mir-709	8	84086099	84086186	84086104	C	T	+	36	38.8
MI0004693	MI0004693	mmu-mir-709	8	84086099	84086186	84086107	T	G	+	36	42.5
MI0005450	MI0005450	mmu-mir-181d	8	84178716	84178787	84178732	C	T	-	27.1	26.9
MI0005450	MI0005450	mmu-mir-181d	8	84178716	84178787	84178747	T	C	-	27.1	27.3
MI0000571	MI0000571	mmu-mir-23a	8	84208518	84208592	84208525	C	T	+	32.6	36.9
MI0000572	MI0000572	mmu-mir-24-2	8	84208815	84208921	84208822	T	C	+	49	50.2
MI0022920	MI0022920	mmu-mir-7070	8	85062086	85062171	85062121	G	A	+	36.6	36.7
MI0022920	MI0022920	mmu-mir-7070	8	85062086	85062171	85062147	A	T	+	36.6	37.3
MI0026041	MI0026041	mmu-mir-8109	8	85700905	85701021	85700982	T	G	+	55	58.7
MI0026041	MI0026041	mmu-mir-8109	8	85700905	85701021	85701008	T	C	+	55	53.9
MI0026041	MI0026041	mmu-mir-8109	8	85700905	85701021	85701010	C	G	+	55	58.5
MI0026042	MI0026042	mmu-mir-8110	8	89024735	89024831	89024754	C	T	+	38.7	36.2
MI0026042	MI0026042	mmu-mir-8110	8	89024735	89024831	89024760	C	A	+	38.7	39
MI0026042	MI0026042	mmu-mir-8110	8	89024735	89024831	89024801	T	G	+	38.7	37.5
MI0022922	MI0022922	mmu-mir-7072	8	94505046	94505105	94505072	C	G	+	26	23.9
MI0022923	MI0022923	mmu-mir-7073	8	95753151	95753214	95753168	G	A	-	15	20.1
MI0022923	MI0022923	mmu-mir-7073	8	95753151	95753214	95753182	G	A	-	15	15
MI0018033	MI0018033	mmu-mir-3473d	8	111016450	111016530	111016471	C	T	-	52.1	52.1
MI0018033	MI0018033	mmu-mir-3473d	8	111016450	111016530	111016474	C	T	-	52.1	52
MI0018033	MI0018033	mmu-mir-3473d	8	111016450	111016530	111016492	T	C	-	52.1	52.1
MI0022926	MI0022926	mmu-mir-7076	8	111689601	111689674	111689650	G	A	-	27.8	27.8
MI0022927	MI0022927	mmu-mir-7077	8	117453023	117453079	117453026	G	A	+	21.9	18.2
MI0022927	MI0022927	mmu-mir-7077	8	117453023	117453079	117453037	A	G	+	21.9	21.5
MI0022928	MI0022928	mmu-mir-7078	8	117459265	117459328	117459286	C	T	+	27.6	28
MI0023732	MI0023732	mmu-mir-7237	8	121978024	121978086	121978028	T	C	+	25.9	23.2
MI0023732	MI0023732	mmu-mir-7237	8	121978024	121978086	121978055	A	G	+	25.9	25.9
MI0023732	MI0023732	mmu-mir-7237	8	121978024	121978086	121978057	A	G	+	25.9	26.2
MI0023732	MI0023732	mmu-mir-7237	8	121978024	121978086	121978082	C	T	+	25.9	23.5
MI0022929	MI0022929	mmu-mir-7079	8	123104975	123105043	123105006	C	T	+	25.1	23.9
MI0022929	MI0022929	mmu-mir-7079	8	123104975	123105043	123105021	C	T	+	25.1	22.2
MI0022929	MI0022929	mmu-mir-7079	8	123104975	123105043	123105039	T	C	+	25.1	25.1
MI0009964	MI0009964	mmu-mir-1967	8	124022641	124022722	124022681	A	C	+	29.7	29.7
MI0009964	MI0009964	mmu-mir-1967	8	124022641	124022722	124022683	A	G	+	29.7	29.7
MI0009964	MI0009964	mmu-mir-1967	8	124022641	124022722	124022683	A	T	+	29.7	29.7
MI0009964	MI0009964	mmu-mir-1967	8	124022641	124022722	124022688	T	C	+	29.7	29.4
MI0009964	MI0009964	mmu-mir-1967	8	124022641	124022722	124022708	T	G	+	29.7	32.4
MI0021932	MI0021932	mmu-mir-21c	8	128278148	128278225	128278179	T	A	-	23.5	24.4
MI0021932	MI0021932	mmu-mir-21c	8	128278148	128278225	128278184	A	T	-	23.5	23.5
MI0008317	MI0008317	mmu-mir-1903	8	128359241	128359320	128359254	T	C	+	31.6	30.5
MI0016974	MI0016974	mmu-mir-101c	9	3038669	3038743	3038705	G	T	-	16.1	15.7
MI0019186	MI0019186	mmu-mir-5618	9	7784390	7784440	7784403	G	A	+	22.9	19.3
MI0008318	MI0008318	mmu-mir-1899	9	8246786	8246881	8246806	G	A	+	28.2	24.7
MI0008318	MI0008318	mmu-mir-1899	9	8246786	8246881	8246854	T	C	+	28.2	24.3
MI0008318	MI0008318	mmu-mir-1899	9	8246786	8246881	8246866	C	T	+	28.2	27.1
MI0021584	MI0021584	mmu-mir-6237	9	9894431	9894521	9894491	T	C	+	28.1	25.4
MI0021584	MI0021584	mmu-mir-6237	9	9894431	9894521	9894494	G	A	+	28.1	29
MI0024988	MI0024988	mmu-mir-7650	9	15312611	15312669	15312626	C	T	+	17.6	15.8
MI0024988	MI0024988	mmu-mir-7650	9	15312611	15312669	15312635	T	C	+	17.6	16.5
MI0024988	MI0024988	mmu-mir-7650	9	15312611	15312669	15312659	T	C	+	17.6	17.6
MI0022931	MI0022931	mmu-mir-7081	9	20914090	20914164	20914094	G	A	-	28.8	26.7
MI0022931	MI0022931	mmu-mir-7081	9	20914090	20914164	20914096	G	A	-	28.8	26.1
MI0022931	MI0022931	mmu-mir-7081	9	20914090	20914164	20914105	C	G	-	28.8	27
MI0022931	MI0022931	mmu-mir-7081	9	20914090	20914164	20914128	G	A	-	28.8	29.8
MI0022931	MI0022931	mmu-mir-7081	9	20914090	20914164	20914132	T	G	-	28.8	29.5
MI0000241	MI0000241	mmu-mir-199a-1	9	21496495	21496564	21496499	A	G	-	28.9	28.9
MI0000241	MI0000241	mmu-mir-199a-1	9	21496495	21496564	21496525	T	G	-	28.9	31.4
MI0009967	MI0009967	mmu-mir-1946b	9	21613444	21613576	21613461	T	C	-	68.7	74.1
MI0009967	MI0009967	mmu-mir-1946b	9	21613444	21613576	21613463	C	T	-	68.7	61.5
MI0009967	MI0009967	mmu-mir-1946b	9	21613444	21613576	21613509	C	A	-	68.7	68.4
MI0009967	MI0009967	mmu-mir-1946b	9	21613444	21613576	21613524	A	G	-	68.7	67.8
MI0009967	MI0009967	mmu-mir-1946b	9	21613444	21613576	21613550	G	A	-	68.7	66
MI0009967	MI0009967	mmu-mir-1946b	9	21613444	21613576	21613564	C	T	-	68.7	69.1
MI0022933	MI0022933	mmu-mir-7083	9	21809941	21810000	21809954	G	C	-	26.2	28.5
MI0022934	MI0022934	mmu-mir-7084	9	22113944	22114013	22113975	G	T	-	31.3	27
MI0022934	MI0022934	mmu-mir-7084	9	22113944	22114013	22113978	G	A	-	31.3	31.3
MI0022935	MI0022935	mmu-mir-7085	9	44400423	44400488	44400467	G	A	+	35	30.3
MI0022936	MI0022936	mmu-mir-7086	9	45266643	45266707	45266661	G	A	-	20.9	21.2
MI0022936	MI0022936	mmu-mir-7086	9	45266643	45266707	45266663	A	G	-	20.9	23.6
MI0022936	MI0022936	mmu-mir-7086	9	45266643	45266707	45266669	A	G	-	20.9	20.9
MI0022937	MI0022937	mmu-mir-7087	9	45939521	45939590	45939586	C	T	-	31.8	31.8
MI0021917	MI0021917	mmu-mir-130c	9	53400805	53400886	53400827	C	A	-	19.6	20.4
MI0021917	MI0021917	mmu-mir-130c	9	53400805	53400886	53400838	G	A	-	19.6	18
MI0021917	MI0021917	mmu-mir-130c	9	53400805	53400886	53400881	C	T	-	19.6	20.3
MI0019319	MI0019319	mmu-mir-5710	9	54708313	54708381	54708348	C	T	+	26.6	26.6
MI0021916	MI0021916	mmu-mir-6385	9	58221150	58221254	58221221	G	A	+	48.7	50.9
MI0021916	MI0021916	mmu-mir-6385	9	58221150	58221254	58221232	T	C	+	48.7	50.1
MI0021916	MI0021916	mmu-mir-6385	9	58221150	58221254	58221242	A	G	+	48.7	48.7
MI0021916	MI0021916	mmu-mir-6385	9	58221150	58221254	58221248	G	A	+	48.7	43.3
MI0018045	MI0018045	mmu-mir-5133	9	62122518	62122594	62122533	G	A	-	41.7	39.6
MI0023736	MI0023736	mmu-mir-7241	9	67727717	67727780	67727755	C	T	-	21.6	16.2
MI0023736	MI0023736	mmu-mir-7241	9	67727717	67727780	67727767	T	G	-	21.6	21.6
MI0023737	MI0023737	mmu-mir-7242	9	67729499	67729577	67729552	G	A	-	30.3	30.3
MI0014106	MI0014106	mmu-mir-3109	9	69456944	69457031	69456967	G	A	+	37.1	33.2
MI0014106	MI0014106	mmu-mir-3109	9	69456944	69457031	69456984	T	C	+	37.1	38.7
MI0019195	MI0019195	mmu-mir-5626	9	70405694	70405753	70405707	C	G	-	20.5	17.5
MI0019195	MI0019195	mmu-mir-5626	9	70405694	70405753	70405717	C	T	-	20.5	18.3
MI0019195	MI0019195	mmu-mir-5626	9	70405694	70405753	70405746	G	T	-	20.5	17.8
MI0000226	MI0000226	mmu-mir-184	9	89802260	89802328	89802288	C	T	-	29	29.3
MI0021918	MI0021918	mmu-mir-6386	9	92267258	92267361	92267268	G	A	-	32.4	30.8
MI0021918	MI0021918	mmu-mir-6386	9	92267258	92267361	92267313	C	T	-	32.4	32.4
MI0025043	MI0025043	mmu-mir-7243	9	102304924	102304975	102304950	T	A	-	40.7	40.7
MI0025043	MI0025043	mmu-mir-7243	9	102304924	102304975	102304951	T	A	-	40.7	40.7
MI0025043	MI0025043	mmu-mir-7243	9	102304924	102304975	102304952	T	A	-	40.7	40.7
MI0010749	MI0010749	mmu-mir-2136	9	104426113	104426187	104426115	G	T	+	23.8	21.7
MI0022938	MI0022938	mmu-mir-7088	9	108081498	108081583	108081543	C	T	+	40.3	40.3
MI0022938	MI0022938	mmu-mir-7088	9	108081498	108081583	108081572	C	T	+	40.3	38.5
MI0022939	MI0022939	mmu-mir-7089	9	109889643	109889710	109889654	G	C	+	23.6	21.8
MI0022939	MI0022939	mmu-mir-7089	9	109889643	109889710	109889683	A	G	+	23.6	25
MI0021583	MI0021583	mmu-mir-6236	9	110281287	110281409	110281329	G	A	+	45.4	41.7
MI0021583	MI0021583	mmu-mir-6236	9	110281287	110281409	110281336	C	T	+	45.4	49.8
MI0021583	MI0021583	mmu-mir-6236	9	110281287	110281409	110281339	G	C	+	45.4	40.8
MI0021583	MI0021583	mmu-mir-6236	9	110281287	110281409	110281361	C	T	+	45.4	42.5
MI0021583	MI0021583	mmu-mir-6236	9	110281287	110281409	110281369	A	G	+	45.4	44.7
MI0021583	MI0021583	mmu-mir-6236	9	110281287	110281409	110281374	T	G	+	45.4	43
MI0021583	MI0021583	mmu-mir-6236	9	110281287	110281409	110281380	T	C	+	45.4	46.9
MI0021583	MI0021583	mmu-mir-6236	9	110281287	110281409	110281380	T	G	+	45.4	47.8
MI0021583	MI0021583	mmu-mir-6236	9	110281287	110281409	110281386	T	C	+	45.4	46
MI0021583	MI0021583	mmu-mir-6236	9	110281287	110281409	110281386	T	G	+	45.4	48.6
MI0021583	MI0021583	mmu-mir-6236	9	110281287	110281409	110281391	A	G	+	45.4	45.8
MI0026038	MI0026038	mmu-mir-8107	9	110635999	110636115	110636011	A	T	-	45.8	45.8
MI0006302	MI0006302	mmu-mir-467h	9	115381819	115381939	115381825	C	T	+	32.5	31.3
MI0006302	MI0006302	mmu-mir-467h	9	115381819	115381939	115381831	T	C	+	32.5	31.3
MI0006302	MI0006302	mmu-mir-467h	9	115381819	115381939	115381858	C	T	+	32.5	33.2
MI0006302	MI0006302	mmu-mir-467h	9	115381819	115381939	115381863	T	C	+	32.5	34.5
MI0006302	MI0006302	mmu-mir-467h	9	115381819	115381939	115381916	A	G	+	32.5	30.2
MI0022940	MI0022940	mmu-mir-7090	9	120955086	120955147	120955106	C	T	+	18.7	17.6
MI0026037	MI0026037	mmu-mir-8106	9	122273890	122274028	122273905	A	G	-	56.9	56.5
MI0026037	MI0026037	mmu-mir-8106	9	122273890	122274028	122273922	T	A	-	56.9	59.8
MI0026037	MI0026037	mmu-mir-8106	9	122273890	122274028	122273923	G	A	-	56.9	54.6
MI0026037	MI0026037	mmu-mir-8106	9	122273890	122274028	122273936	G	C	-	56.9	63.8
MI0026037	MI0026037	mmu-mir-8106	9	122273890	122274028	122273946	G	A	-	56.9	54.3
MI0026037	MI0026037	mmu-mir-8106	9	122273890	122274028	122273980	G	A	-	56.9	54.4
MI0000722	MI0000722	mmu-mir-138-1	9	122682876	122682974	122682970	G	A	+	45.5	45
MI0000722	MI0000722	mmu-mir-138-1	9	122682876	122682974	122682973	A	G	+	45.5	45.9
MI0004703	MI0004703	mmu-mir-501	X	7241243	7241351	7241250	C	T	-	46.9	42.7
MI0003206	MI0003206	mmu-mir-532	X	7248402	7248497	7248413	C	T	-	33.2	33.5
MI0019185	MI0019185	mmu-mir-5617	X	20863126	20863182	20863141	C	T	-	27.6	23.3
MI0014107	MI0014107	mmu-mir-3110	X	38210441	38210520	38210454	T	C	+	40.4	40.2
MI0021915	MI0021915	mmu-mir-6384	X	52378121	52378181	52378148	G	A	-	16.2	14.5
MI0021915	MI0021915	mmu-mir-6384	X	52378121	52378181	52378149	A	G	-	16.2	16.4
MI0004704	MI0004704	mmu-mir-717	X	52422407	52422515	52422451	C	T	-	23.6	20.5
MI0004704	MI0004704	mmu-mir-717	X	52422407	52422515	52422477	T	C	-	23.6	23.5
MI0004704	MI0004704	mmu-mir-717	X	52422407	52422515	52422483	A	G	-	23.6	22.3
MI0004704	MI0004704	mmu-mir-717	X	52422407	52422515	52422496	G	A	-	23.6	24.9
MI0000580	MI0000580	mmu-mir-92a-2	X	52741838	52741928	52741902	C	T	-	41.4	41.4
MI0003536	MI0003536	mmu-mir-20b	X	52742113	52742192	52742150	G	A	-	35.5	35.5
MI0005483	MI0005483	mmu-mir-18b	X	52742331	52742413	52742367	T	C	-	22.6	23.4
MI0001653	MI0001653	mmu-mir-450a-1	X	53048154	53048244	53048162	C	T	-	41	41
MI0000643	MI0000643	mmu-mir-351	X	53053255	53053353	53053257	A	C	-	37.3	37.3
MI0000643	MI0000643	mmu-mir-351	X	53053255	53053353	53053261	T	A	-	37.3	36
MI0018025	MI0018025	mmu-mir-5116	X	56587852	56587914	56587883	C	A	-	25.5	25.5
MI0005515	MI0005515	mmu-mir-504	X	59097658	59097736	59097695	T	A	-	45	42.7
MI0005207	MI0005207	mmu-mir-743a	X	66776757	66776818	66776774	T	C	-	23	22.6
MI0005207	MI0005207	mmu-mir-743a	X	66776757	66776818	66776793	C	T	-	23	22
MI0005206	MI0005206	mmu-mir-742	X	66780373	66780437	66780384	G	A	-	25.9	25.9
MI0005206	MI0005206	mmu-mir-742	X	66780373	66780437	66780398	A	T	-	25.9	21.1
MI0005206	MI0005206	mmu-mir-742	X	66780373	66780437	66780405	C	T	-	25.9	25.9
MI0005476	MI0005476	mmu-mir-883a	X	66780758	66780833	66780792	T	A	-	39.3	37.4
MI0005205	MI0005205	mmu-mir-741	X	66796805	66796875	66796815	T	C	-	31.3	28.3
MI0005205	MI0005205	mmu-mir-741	X	66796805	66796875	66796833	G	A	-	31.3	27.1
MI0005205	MI0005205	mmu-mir-741	X	66796805	66796875	66796838	C	T	-	31.3	31.3
MI0005205	MI0005205	mmu-mir-741	X	66796805	66796875	66796866	C	T	-	31.3	31.7
MI0002398	MI0002398	mmu-mir-463	X	66799223	66799297	66799228	A	G	-	20	20
MI0005474	MI0005474	mmu-mir-881	X	66801944	66802021	66801997	T	C	-	22.7	22.7
MI0005471	MI0005471	mmu-mir-871	X	66810428	66810504	66810479	G	A	-	39.9	37.6
MI0002400	MI0002400	mmu-mir-465a	X	66839052	66839125	66839097	T	C	-	24.3	24.8
MI0000711	MI0000711	mmu-mir-224	X	72261031	72261112	72261109	G	T	-	37.3	30.6
MI0001734	MI0001734	mmu-mir-452	X	72262224	72262308	72262300	C	G	-	40	43.6
MI0012530	MI0012530	mmu-mir-767	X	72589988	72590094	72590026	G	A	-	27.1	25.6
MI0012530	MI0012530	mmu-mir-767	X	72589988	72590094	72590069	C	T	-	27.1	26.1
MI0012530	MI0012530	mmu-mir-767	X	72589988	72590094	72590087	T	C	-	27.1	27.8
MI0005481	MI0005481	mmu-mir-105	X	72591500	72591579	72591535	G	A	-	26.8	24.8
MI0004707	MI0004707	mmu-mir-718	X	74023849	74023936	74023868	C	A	-	54.4	51.3
MI0022941	MI0022941	mmu-mir-7091	X	74274027	74274105	74274030	G	A	-	27.1	24.6
MI0022941	MI0022941	mmu-mir-7091	X	74274027	74274105	74274034	C	T	-	27.1	30.5
MI0022941	MI0022941	mmu-mir-7091	X	74274027	74274105	74274049	C	A	-	27.1	25.7
MI0022941	MI0022941	mmu-mir-7091	X	74274027	74274105	74274092	T	C	-	27.1	24.8
MI0022942	MI0022942	mmu-mir-7092	X	74317362	74317429	74317370	G	A	+	17.6	12.2
MI0022942	MI0022942	mmu-mir-7092	X	74317362	74317429	74317371	G	A	+	17.6	10.5
MI0015984	MI0015984	mmu-mir-1906-2	X	88759474	88759553	88759477	C	T	-	25.6	25.6
MI0025013	MI0025013	mmu-mir-7673	X	94274574	94274637	94274603	C	A	+	33	33
MI0025013	MI0025013	mmu-mir-7673	X	94274574	94274637	94274628	C	T	+	33	33.1
MI0005003	MI0005003	mmu-mir-676	X	100381097	100381185	100381100	T	C	+	41.5	41.8
MI0004125	MI0004125	mmu-mir-374b	X	103573060	103573154	103573092	C	T	-	43.6	37.4
MI0004125	MI0004125	mmu-mir-374b	X	103573060	103573154	103573132	A	C	-	43.6	47
MI0014108	MI0014108	mmu-mir-374c	X	103573085	103573133	103573092	C	T	+	31	29.1
MI0014108	MI0014108	mmu-mir-374c	X	103573085	103573133	103573132	A	C	+	31	34
MI0014109	MI0014109	mmu-mir-3112	X	134075316	134075397	134075370	T	C	+	29.7	33.3
MI0014109	MI0014109	mmu-mir-3112	X	134075316	134075397	134075390	T	A	+	29.7	26.6
MI0022943	MI0022943	mmu-mir-7093	X	134757631	134757731	134757632	T	G	+	37	37
MI0009968	MI0009968	mmu-mir-1970	X	135786114	135786217	135786206	A	T	-	40.2	40.5
MI0021914	MI0021914	mmu-mir-6383	X	136183245	136183360	136183353	C	G	+	31.8	34.9
MI0004641	MI0004641	mmu-mir-680-2	X	144297790	144297899	144297831	T	G	+	34.3	36.7
MI0004641	MI0004641	mmu-mir-680-2	X	144297790	144297899	144297832	C	T	+	34.3	32.5
MI0004641	MI0004641	mmu-mir-680-2	X	144297790	144297899	144297835	G	A	+	34.3	33.3
MI0014704	MI0014704	mmu-mir-3472	X	145039344	145039414	145039409	G	A	+	50.9	51.2
MI0004310	MI0004310	mmu-mir-764	X	147002259	147002366	147002272	A	G	+	49.6	50
MI0004310	MI0004310	mmu-mir-764	X	147002259	147002366	147002277	T	C	+	49.6	47.5
MI0004310	MI0004310	mmu-mir-764	X	147002259	147002366	147002282	G	A	+	49.6	50.2
MI0025027	MI0025027	mmu-mir-3620	X	150547385	150547445	150547422	G	A	-	30.8	28.8
MI0014111	MI0014111	mmu-mir-3113	X	151859562	151859637	151859618	T	C	+	43.7	45.6
MI0000586	MI0000586	mmu-mir-98	X	151913214	151913321	151913275	G	A	+	48.9	48.9
MI0014706	MI0014706	mmu-mir-3473a	X	162874918	162874995	162874941	T	C	-	37.7	39.3
