# Supplementary material for: Genome-Wide Analysis of MicroRNA-related Single Nucleotide Polymorphisms (SNPs) in Mouse Genome
Source: Sci Rep. 2020 Apr 1;10:5789. doi: 10.1038/s41598-020-62588-6 (PMC7113310; doi:10.1038/s41598-020-62588-6)
Supplement: Supplementary file 2 — Dataset 2. [file 41598_2020_62588_MOESM2_ESM.xlsx]

## Sheet: Title and list of authors
	Genome-Wide Analysis of MicroRNA-related Single nucleotide polymorphisms (SNPs) in Mouse Genome
	Gideon Omariba1, Fuyi Xu1, Maochun Wang1, Kai Li1, Yuxun Zhou1, Junhua Xiao1*
	1 College of Chemistry, Chemical Engineering, and Biotechnology, Donghua University, Shanghai 201620, China;
	gmogare85@yahoo.com(G.O);xufuyiphd@gmail.com(F.Y.);wangmaochun0815@ 163.com (M.W.);likai@dhu.edu.cn(K.L.); zhouyuxun@dhu.edu.cn (Y.Z)
	* Correspondence: xiaojunhua@dhu.edu.cn (J.X.) Tel.: +86-21-6779-2652

## Sheet: MGP
List of miRNAs that changed their secondary structure in MGP
STRAIN	NAME	WILD_MFE	MUTANT_MFE	ΔΔG	N. of SNPs
129P2_OlaHsd	mmu-mir-1258	42.8	33.2	-9.6	3
129P2_OlaHsd	mmu-mir-3963	22.5	15.9	-6.6	1
129P2_OlaHsd	mmu-mir-6239	35.6	30.2	-5.4	2
129P2_OlaHsd	mmu-mir-3080	28.4	23	-5.4	1
129P2_OlaHsd	mmu-mir-6358	30.3	25.5	-4.8	1
129P2_OlaHsd	mmu-mir-7683	25.6	20.9	-4.7	2
129P2_OlaHsd	mmu-mir-6355	29.1	25	-4.1	1
129P2_OlaHsd	mmu-mir-5121	25.4	21.3	-4.1	2
129P2_OlaHsd	mmu-mir-3473e	35	31	-4	1
129P2_OlaHsd	mmu-mir-6415	29	25.2	-3.8	2
129P2_OlaHsd	mmu-mir-5134	30.1	26.4	-3.7	1
129P2_OlaHsd	mmu-mir-8111	77.1	74	-3.1	1
129P2_OlaHsd	mmu-mir-695	34.7	31.8	-2.9	1
129P2_OlaHsd	mmu-mir-6914	27.6	24.9	-2.7	1
129P2_OlaHsd	mmu-mir-680-3	23.1	20.4	-2.7	2
129P2_OlaHsd	mmu-mir-687	21.7	19	-2.7	1
129P2_OlaHsd	mmu-mir-7065	25	22.7	-2.3	1
129P2_OlaHsd	mmu-mir-6538	51.7	49.6	-2.1	2
129P2_OlaHsd	mmu-mir-7021	19.3	18	-1.3	1
129P2_OlaHsd	mmu-mir-7055	16.6	15.3	-1.3	1
129P2_OlaHsd	mmu-mir-686	32.5	31.3	-1.2	1
129P2_OlaHsd	mmu-mir-5625	32.4	31.3	-1.1	1
129P2_OlaHsd	mmu-mir-7029	30.4	29.3	-1.1	1
129P2_OlaHsd	mmu-mir-1899	28.2	27.1	-1.1	1
129P2_OlaHsd	mmu-mir-3473f	69.5	68.6	-0.9	1
129P2_OlaHsd	mmu-mir-8119	43.2	42.3	-0.9	2
129P2_OlaHsd	mmu-mir-6238	26.8	25.9	-0.9	2
129P2_OlaHsd	mmu-mir-344d-3	45.2	44.5	-0.7	1
129P2_OlaHsd	mmu-mir-6370	31.6	31.2	-0.4	1
129P2_OlaHsd	mmu-mir-378c	27	26.6	-0.4	2
129P2_OlaHsd	mmu-mir-717	23.6	23.5	-0.1	1
129P2_OlaHsd	mmu-mir-6348	39.2	39.2	0	2
129P2_OlaHsd	mmu-mir-5104	47.1	47.1	0	1
129P2_OlaHsd	mmu-mir-124-2	45.8	45.8	0	1
129P2_OlaHsd	mmu-mir-302b	23.3	23.3	0	1
129P2_OlaHsd	mmu-mir-6371	27.1	27.1	0	1
129P2_OlaHsd	mmu-mir-7052	28.4	28.4	0	1
129P2_OlaHsd	mmu-mir-344d-1	32.9	32.9	0	1
129P2_OlaHsd	mmu-mir-1969	30.4	30.4	0	1
129P2_OlaHsd	mmu-mir-7087	31.8	31.8	0	1
129P2_OlaHsd	mmu-mir-7088	40.3	40.3	0	1
129P2_OlaHsd	mmu-mir-5621	27.1	27.3	0.2	1
129P2_OlaHsd	mmu-mir-6384	16.2	16.4	0.2	1
129P2_OlaHsd	mmu-mir-7057	24.8	25.1	0.3	1
129P2_OlaHsd	mmu-mir-184	29	29.3	0.3	1
129P2_OlaHsd	mmu-mir-296	43.2	43.8	0.6	1
129P2_OlaHsd	mmu-mir-6905	22.5	23.1	0.6	1
129P2_OlaHsd	mmu-mir-6391	33.6	34.2	0.6	1
129P2_OlaHsd	mmu-mir-6241	33.1	33.9	0.8	1
129P2_OlaHsd	mmu-mir-546	47.1	48.1	1	1
129P2_OlaHsd	mmu-mir-5129	28.1	29.6	1.5	1
129P2_OlaHsd	mmu-mir-7688	25.5	27.1	1.6	1
129P2_OlaHsd	mmu-mir-467h	32.5	34.5	2	1
129P2_OlaHsd	mmu-mir-6354	46.9	49.2	2.3	2
129P2_OlaHsd	mmu-mir-129-2	48	50.7	2.7	1
129P2_OlaHsd	mmu-mir-3572	41.4	44.1	2.7	1
129P2_OlaHsd	mmu-mir-344i	46.8	49.5	2.7	1
129P2_OlaHsd	mmu-mir-7086	20.9	23.6	2.7	2
129P2_OlaHsd	mmu-mir-709	36	38.8	2.8	1
129P2_OlaHsd	mmu-mir-378b	31.1	34.9	3.8	2
129P2_OlaHsd	mmu-mir-1964	46.7	50.6	3.9	2
129P2_OlaHsd	mmu-mir-7213	39.4	43.5	4.1	1
129P2_OlaHsd	mmu-mir-1190	38.2	42.4	4.2	1
129P2_OlaHsd	mmu-mir-302a	31.7	36.4	4.7	1
129P2_OlaHsd	mmu-mir-1948	51.7	57.4	5.7	4
129P2_OlaHsd	mmu-mir-8115	39.1	45.8	6.7	2
129S1_SvImJ	mmu-mir-3473f	69.5	68.6	-0.9	1
129S1_SvImJ	mmu-mir-6348	39.2	39.2	0	2
129S1_SvImJ	mmu-mir-6354	46.9	49.2	2.3	2
129S1_SvImJ	mmu-mir-7683	25.6	20.9	-4.7	2
129S1_SvImJ	mmu-mir-5104	47.1	47.1	0	1
129S1_SvImJ	mmu-mir-6905	22.5	23.1	0.6	1
129S1_SvImJ	mmu-mir-7688	25.5	27.1	1.6	1
129S1_SvImJ	mmu-mir-6914	27.6	24.9	-2.7	1
129S1_SvImJ	mmu-mir-378b	31.1	34.9	3.8	2
129S1_SvImJ	mmu-mir-5621	27.1	27.3	0.2	1
129S1_SvImJ	mmu-mir-6538	51.7	49.6	-2.1	2
129S1_SvImJ	mmu-mir-680-3	23.1	20.4	-2.7	2
129S1_SvImJ	mmu-mir-1190	38.2	42.4	4.2	1
129S1_SvImJ	mmu-mir-6388	24.9	23.5	-1.4	2
129S1_SvImJ	mmu-mir-378c	27	26.6	-0.4	2
129S1_SvImJ	mmu-mir-686	32.5	31.3	-1.2	1
129S1_SvImJ	mmu-mir-687	21.7	19	-2.7	1
129S1_SvImJ	mmu-mir-6239	35.6	30.2	-5.4	2
129S1_SvImJ	mmu-mir-6241	33.1	33.9	0.8	1
129S1_SvImJ	mmu-mir-6391	33.6	34.2	0.6	1
129S1_SvImJ	mmu-mir-7213	39.4	43.5	4.1	1
129S1_SvImJ	mmu-mir-3080	28.4	23	-5.4	1
129S1_SvImJ	mmu-mir-5134	30.1	26.4	-3.7	1
129S1_SvImJ	mmu-mir-1948	51.7	57.4	5.7	4
129S1_SvImJ	mmu-mir-1258	42.8	33.2	-9.6	3
129S1_SvImJ	mmu-mir-6355	29.1	25	-4.1	1
129S1_SvImJ	mmu-mir-6358	30.3	25.5	-4.8	1
129S1_SvImJ	mmu-mir-5129	28.1	29.6	1.5	1
129S1_SvImJ	mmu-mir-129-2	48	50.7	2.7	1
129S1_SvImJ	mmu-mir-695	34.7	31.8	-2.9	1
129S1_SvImJ	mmu-mir-296	43.2	43.8	0.6	1
129S1_SvImJ	mmu-mir-124-2	45.8	45.8	0	1
129S1_SvImJ	mmu-mir-302b	23.3	23.3	0	1
129S1_SvImJ	mmu-mir-302a	31.7	36.4	4.7	1
129S1_SvImJ	mmu-mir-3963	22.5	15.9	-6.6	1
129S1_SvImJ	mmu-mir-5106	22.4	23.9	1.5	1
129S1_SvImJ	mmu-mir-8119	43.2	42.3	-0.9	2
129S1_SvImJ	mmu-mir-7021	19.3	18	-1.3	1
129S1_SvImJ	mmu-mir-5625	32.4	31.3	-1.1	1
129S1_SvImJ	mmu-mir-3473e	35	31	-4	1
129S1_SvImJ	mmu-mir-6415	29	25.2	-3.8	2
129S1_SvImJ	mmu-mir-7029	30.4	29.3	-1.1	1
129S1_SvImJ	mmu-mir-8115	39.1	45.8	6.7	2
129S1_SvImJ	mmu-mir-6370	31.6	31.2	-0.4	1
129S1_SvImJ	mmu-mir-6371	27.1	27.1	0	1
129S1_SvImJ	mmu-mir-3572	41.4	44.1	2.7	1
129S1_SvImJ	mmu-mir-1964	46.7	50.6	3.9	2
129S1_SvImJ	mmu-mir-7052	28.4	28.4	0	1
129S1_SvImJ	mmu-mir-6238	26.8	28.3	1.5	2
129S1_SvImJ	mmu-mir-3103	25.3	20.4	-4.9	1
129S1_SvImJ	mmu-mir-7065	25	22.7	-2.3	1
129S1_SvImJ	mmu-mir-1969	30.4	30.4	0	1
129S1_SvImJ	mmu-mir-8111	77.1	74	-3.1	1
129S1_SvImJ	mmu-mir-709	36	38.8	2.8	1
129S1_SvImJ	mmu-mir-1899	28.2	27.1	-1.1	1
129S1_SvImJ	mmu-mir-7086	20.9	23.6	2.7	2
129S1_SvImJ	mmu-mir-7087	31.8	31.8	0	1
129S1_SvImJ	mmu-mir-184	29	29.3	0.3	1
129S1_SvImJ	mmu-mir-7088	40.3	40.3	0	1
129S1_SvImJ	mmu-mir-467h	32.5	34.5	2	1
129S1_SvImJ	mmu-mir-6384	16.2	16.4	0.2	1
129S1_SvImJ	mmu-mir-717	23.6	23.5	-0.1	1
129S5SvEvBrd	mmu-mir-3473f	69.5	68.6	-0.9	1
129S5SvEvBrd	mmu-mir-6348	39.2	39.2	0	2
129S5SvEvBrd	mmu-mir-6354	46.9	49.2	2.3	2
129S5SvEvBrd	mmu-mir-7683	25.6	20.9	-4.7	2
129S5SvEvBrd	mmu-mir-5104	47.1	47.1	0	1
129S5SvEvBrd	mmu-mir-6905	22.5	23.1	0.6	1
129S5SvEvBrd	mmu-mir-7688	25.5	27.1	1.6	1
129S5SvEvBrd	mmu-mir-6914	27.6	24.9	-2.7	1
129S5SvEvBrd	mmu-mir-378b	31.1	34.9	3.8	2
129S5SvEvBrd	mmu-mir-5621	27.1	27.3	0.2	1
129S5SvEvBrd	mmu-mir-6538	51.7	49.6	-2.1	2
129S5SvEvBrd	mmu-mir-680-3	23.1	20.4	-2.7	2
129S5SvEvBrd	mmu-mir-1190	38.2	42.4	4.2	1
129S5SvEvBrd	mmu-mir-378c	27	26.6	-0.4	2
129S5SvEvBrd	mmu-mir-686	32.5	31.3	-1.2	1
129S5SvEvBrd	mmu-mir-687	21.7	19	-2.7	1
129S5SvEvBrd	mmu-mir-6239	35.6	30.2	-5.4	2
129S5SvEvBrd	mmu-mir-6241	33.1	33.9	0.8	1
129S5SvEvBrd	mmu-mir-6391	33.6	34.2	0.6	1
129S5SvEvBrd	mmu-mir-7213	39.4	43.5	4.1	1
129S5SvEvBrd	mmu-mir-3080	28.4	23	-5.4	1
129S5SvEvBrd	mmu-mir-5134	30.1	26.4	-3.7	1
129S5SvEvBrd	mmu-mir-1948	51.7	57.4	5.7	4
129S5SvEvBrd	mmu-mir-1258	42.8	33.2	-9.6	3
129S5SvEvBrd	mmu-mir-6355	29.1	25	-4.1	1
129S5SvEvBrd	mmu-mir-6358	30.3	25.5	-4.8	1
129S5SvEvBrd	mmu-mir-5129	28.1	29.6	1.5	1
129S5SvEvBrd	mmu-mir-129-2	48	50.7	2.7	1
129S5SvEvBrd	mmu-mir-695	34.7	31.8	-2.9	1
129S5SvEvBrd	mmu-mir-296	43.2	43.8	0.6	1
129S5SvEvBrd	mmu-mir-124-2	45.8	45.8	0	1
129S5SvEvBrd	mmu-mir-302b	23.3	23.3	0	1
129S5SvEvBrd	mmu-mir-302a	31.7	36.4	4.7	1
129S5SvEvBrd	mmu-mir-3963	22.5	15.9	-6.6	1
129S5SvEvBrd	mmu-mir-5106	22.4	23.9	1.5	1
129S5SvEvBrd	mmu-mir-8119	43.2	42.3	-0.9	2
129S5SvEvBrd	mmu-mir-7021	19.3	18	-1.3	1
129S5SvEvBrd	mmu-mir-5625	32.4	31.3	-1.1	1
129S5SvEvBrd	mmu-mir-3473e	35	31	-4	1
129S5SvEvBrd	mmu-mir-6415	29	25.2	-3.8	2
129S5SvEvBrd	mmu-mir-7029	30.4	29.3	-1.1	1
129S5SvEvBrd	mmu-mir-8115	39.1	45.8	6.7	2
129S5SvEvBrd	mmu-mir-6370	31.6	31.2	-0.4	1
129S5SvEvBrd	mmu-mir-6371	27.1	27.1	0	1
129S5SvEvBrd	mmu-mir-3572	41.4	44.1	2.7	1
129S5SvEvBrd	mmu-mir-1964	46.7	50.6	3.9	2
129S5SvEvBrd	mmu-mir-7052	28.4	28.4	0	1
129S5SvEvBrd	mmu-mir-6238	26.8	28.3	1.5	2
129S5SvEvBrd	mmu-mir-3103	25.3	20.4	-4.9	1
129S5SvEvBrd	mmu-mir-7065	25	22.7	-2.3	1
129S5SvEvBrd	mmu-mir-1969	30.4	30.4	0	1
129S5SvEvBrd	mmu-mir-8111	77.1	74	-3.1	1
129S5SvEvBrd	mmu-mir-709	36	38.8	2.8	1
129S5SvEvBrd	mmu-mir-1899	28.2	27.1	-1.1	1
129S5SvEvBrd	mmu-mir-7086	20.9	23.6	2.7	2
129S5SvEvBrd	mmu-mir-7087	31.8	31.8	0	1
129S5SvEvBrd	mmu-mir-184	29	29.3	0.3	1
129S5SvEvBrd	mmu-mir-7088	40.3	40.3	0	1
129S5SvEvBrd	mmu-mir-467h	32.5	34.5	2	1
129S5SvEvBrd	mmu-mir-6384	16.2	16.4	0.2	1
129S5SvEvBrd	mmu-mir-717	23.6	23.5	-0.1	1
A_J	mmu-mir-206	31.7	31.7	0	1
A_J	mmu-mir-6348	39.2	39.2	0	2
A_J	mmu-mir-6354	46.9	49.2	2.3	2
A_J	mmu-mir-7683	25.6	20.9	-4.7	2
A_J	mmu-mir-5104	47.1	47.1	0	1
A_J	mmu-mir-6905	22.5	23.1	0.6	1
A_J	mmu-mir-7688	25.5	27.1	1.6	1
A_J	mmu-mir-6914	27.6	24.9	-2.7	1
A_J	mmu-mir-3060	42.4	27.7	-14.7	4
A_J	mmu-mir-6372	29.5	27.2	-2.3	1
A_J	mmu-mir-216a	30	30	0	1
A_J	mmu-mir-6921	32	29.8	-2.2	1
A_J	mmu-mir-378b	31.1	34.9	3.8	2
A_J	mmu-mir-5621	27.1	27.3	0.2	1
A_J	mmu-mir-6538	51.7	49.6	-2.1	2
A_J	mmu-mir-6937	21.3	21.3	0	1
A_J	mmu-mir-680-3	23.1	22.3	-0.8	1
A_J	mmu-mir-3067	41.4	37.3	-4.1	1
A_J	mmu-mir-3073a	45.8	46.4	0.6	1
A_J	mmu-mir-6939	29	30.1	1.1	3
A_J	mmu-mir-6941	22.8	20.1	-2.7	1
A_J	mmu-mir-449b	30.8	31.5	0.7	1
A_J	mmu-mir-378c	27	26.6	-0.4	2
A_J	mmu-mir-686	32.5	31.3	-1.2	1
A_J	mmu-mir-6541	39.6	38.8	-0.8	1
A_J	mmu-mir-7213	39.4	43.5	4.1	1
A_J	mmu-mir-3080	28.4	23	-5.4	1
A_J	mmu-mir-5134	30.1	26.4	-3.7	1
A_J	mmu-mir-6971	28.2	31.4	3.2	1
A_J	mmu-mir-6973a	28.9	25.4	-3.5	1
A_J	mmu-mir-6975	22.7	23.6	0.9	2
A_J	mmu-mir-1258	42.8	33.2	-9.6	3
A_J	mmu-mir-6358	30.3	25.5	-4.8	1
A_J	mmu-mir-5129	28.1	29.6	1.5	1
A_J	mmu-mir-129-2	48	50.7	2.7	1
A_J	mmu-mir-7665	30	25.4	-4.6	1
A_J	mmu-mir-296	43.2	43.8	0.6	1
A_J	mmu-mir-466q	44.1	38.2	-5.9	2
A_J	mmu-mir-6378	32.3	29.9	-2.4	1
A_J	mmu-mir-302b	23.3	23.3	0	1
A_J	mmu-mir-302a	31.7	36.4	4.7	1
A_J	mmu-mir-7015	19.2	14.1	-5.1	1
A_J	mmu-mir-8119	43.2	42.3	-0.9	2
A_J	mmu-mir-7018	36.7	36.7	0	1
A_J	mmu-mir-6399	22.6	20.3	-2.3	2
A_J	mmu-mir-7019	25.9	26.4	0.5	2
A_J	mmu-mir-7229	14.8	12.5	-2.3	1
A_J	mmu-mir-8115	39.1	45.8	6.7	2
A_J	mmu-mir-7040	26.9	24.7	-2.2	1
A_J	mmu-mir-680-1	34.5	33.1	-1.4	3
A_J	mmu-mir-7668	28.9	22.2	-6.7	2
A_J	mmu-mir-8111	77.1	74	-3.1	1
A_J	mmu-mir-1967	29.7	32.4	2.7	1
A_J	mmu-mir-184	29	29.3	0.3	1
A_J	mmu-mir-8106	56.9	59.8	2.9	1
A_J	mmu-mir-463	20	20	0	1
A_J	mmu-mir-7092	17.6	10.5	-7.1	1
AKR_J	mmu-mir-6350	22.5	22.5	0	1
AKR_J	mmu-mir-8096	49.5	49.3	-0.2	1
AKR_J	mmu-mir-6346	24.3	22.6	-1.7	1
AKR_J	mmu-mir-7682	20	22.8	2.8	1
AKR_J	mmu-mir-6348	39.2	39.2	0	2
AKR_J	mmu-mir-6354	46.9	49.2	2.3	2
AKR_J	mmu-mir-7683	25.6	20.9	-4.7	2
AKR_J	mmu-mir-5104	47.1	47.1	0	1
AKR_J	mmu-mir-6905	22.5	23.1	0.6	1
AKR_J	mmu-mir-7688	25.5	27.1	1.6	1
AKR_J	mmu-mir-6914	27.6	24.9	-2.7	1
AKR_J	mmu-mir-1933	30.6	32.8	2.2	1
AKR_J	mmu-mir-378b	31.1	34.9	3.8	2
AKR_J	mmu-mir-3968	28.9	28.6	-0.3	1
AKR_J	mmu-mir-5621	27.1	27.3	0.2	1
AKR_J	mmu-mir-6538	51.7	49.6	-2.1	2
AKR_J	mmu-mir-6937	21.3	21.3	0	1
AKR_J	mmu-mir-680-3	23.1	20.4	-2.7	2
AKR_J	mmu-mir-3067	41.4	37.3	-4.1	1
AKR_J	mmu-mir-1190	38.2	42.4	4.2	1
AKR_J	mmu-mir-342	46.8	47.1	0.3	2
AKR_J	mmu-mir-3073a	45.8	46.4	0.6	1
AKR_J	mmu-mir-6939	29	30.1	1.1	3
AKR_J	mmu-mir-6941	22.8	20.1	-2.7	1
AKR_J	mmu-mir-6388	24.9	27.2	2.3	1
AKR_J	mmu-mir-378c	27	26.6	-0.4	2
AKR_J	mmu-mir-686	32.5	31.3	-1.2	1
AKR_J	mmu-mir-6541	39.6	38.8	-0.8	1
AKR_J	mmu-mir-687	21.7	19	-2.7	1
AKR_J	mmu-mir-7213	39.4	43.5	4.1	1
AKR_J	mmu-mir-3080	28.4	23	-5.4	1
AKR_J	mmu-mir-5134	30.1	26.4	-3.7	1
AKR_J	mmu-mir-877	36.5	36.5	0	1
AKR_J	mmu-mir-1258	42.8	33.2	-9.6	3
AKR_J	mmu-mir-6358	30.3	25.5	-4.8	1
AKR_J	mmu-mir-6715	26.1	25.5	-0.6	1
AKR_J	mmu-mir-5129	28.1	29.6	1.5	1
AKR_J	mmu-mir-7001	34	35.4	1.4	1
AKR_J	mmu-mir-129-2	48	50.7	2.7	1
AKR_J	mmu-mir-7665	30	27.2	-2.8	1
AKR_J	mmu-mir-7678	21.7	20.2	-1.5	1
AKR_J	mmu-mir-6381	23	22.7	-0.3	1
AKR_J	mmu-mir-7226	23.6	19	-4.6	1
AKR_J	mmu-mir-697	38.8	37.5	-1.3	1
AKR_J	mmu-mir-8119	43.2	42.3	-0.9	2
AKR_J	mmu-mir-7018	36.7	36.7	0	1
AKR_J	mmu-mir-6399	22.6	20.3	-2.3	2
AKR_J	mmu-mir-7020	31.2	29.4	-1.8	2
AKR_J	mmu-mir-5625	32.4	31.3	-1.1	1
AKR_J	mmu-mir-3473e	35	31	-4	1
AKR_J	mmu-mir-7029	30.4	29.3	-1.1	1
AKR_J	mmu-mir-25	35.9	35.9	0	1
AKR_J	mmu-mir-7040	26.9	24.7	-2.2	1
AKR_J	mmu-mir-7660	23.9	26	2.1	1
AKR_J	mmu-mir-680-1	34.5	33.1	-1.4	3
AKR_J	mmu-mir-7668	28.9	22.2	-6.7	2
AKR_J	mmu-mir-7052	28.4	28.4	0	1
AKR_J	mmu-mir-7686	18.4	19.6	1.2	1
AKR_J	mmu-mir-1969	30.4	30.4	0	1
AKR_J	mmu-mir-8111	77.1	74	-3.1	1
AKR_J	mmu-mir-709	36	38.8	2.8	1
AKR_J	mmu-mir-467h	32.5	34.5	2	1
AKR_J	mmu-mir-6384	16.2	16.4	0.2	1
AKR_J	mmu-mir-717	23.6	23.5	-0.1	1
AKR_J	mmu-mir-7092	17.6	10.5	-7.1	1
BALB_cJ	mmu-mir-7683	25.6	20.9	-4.7	2
BALB_cJ	mmu-mir-5104	47.1	47.1	0	1
BALB_cJ	mmu-mir-6905	22.5	23.1	0.6	1
BALB_cJ	mmu-mir-7688	25.5	27.1	1.6	1
BALB_cJ	mmu-mir-6914	27.6	24.9	-2.7	1
BALB_cJ	mmu-mir-378b	31.1	34.9	3.8	2
BALB_cJ	mmu-mir-3968	28.9	28.6	-0.3	1
BALB_cJ	mmu-mir-6538	51.7	49.6	-2.1	2
BALB_cJ	mmu-mir-6937	21.3	21.3	0	1
BALB_cJ	mmu-mir-680-3	23.1	22.3	-0.8	1
BALB_cJ	mmu-mir-3067	41.4	37.3	-4.1	1
BALB_cJ	mmu-mir-1190	38.2	42.4	4.2	1
BALB_cJ	mmu-mir-6388	24.9	23.5	-1.4	2
BALB_cJ	mmu-mir-713	35.3	35.3	0	1
BALB_cJ	mmu-mir-378c	27	26.6	-0.4	2
BALB_cJ	mmu-mir-686	32.5	31.3	-1.2	1
BALB_cJ	mmu-mir-6541	39.6	38.8	-0.8	1
BALB_cJ	mmu-mir-599	26.2	27.4	1.2	1
BALB_cJ	mmu-mir-7213	39.4	43.5	4.1	1
BALB_cJ	mmu-mir-3080	28.4	23	-5.4	1
BALB_cJ	mmu-mir-6971	28.2	31.4	3.2	1
BALB_cJ	mmu-mir-6973a	28.9	25.4	-3.5	1
BALB_cJ	mmu-mir-6975	22.7	23.6	0.9	2
BALB_cJ	mmu-mir-1258	42.8	33.2	-9.6	3
BALB_cJ	mmu-mir-6357	33.5	33.8	0.3	1
BALB_cJ	mmu-mir-6358	30.3	25.5	-4.8	1
BALB_cJ	mmu-mir-7001	34	35.4	1.4	1
BALB_cJ	mmu-mir-7665	30	25.4	-4.6	1
BALB_cJ	mmu-mir-6339	40.6	38.8	-1.8	2
BALB_cJ	mmu-mir-695	34.7	31.8	-2.9	1
BALB_cJ	mmu-mir-124-2	45.8	45.8	0	1
BALB_cJ	mmu-mir-302b	23.3	23.3	0	1
BALB_cJ	mmu-mir-302a	31.7	36.4	4.7	1
BALB_cJ	mmu-mir-8119	43.2	42.3	-0.9	2
BALB_cJ	mmu-mir-7018	36.7	36.7	0	1
BALB_cJ	mmu-mir-6399	22.6	20.3	-2.3	2
BALB_cJ	mmu-mir-7019	25.9	24.6	-1.3	1
BALB_cJ	mmu-mir-7020	31.2	29.4	-1.8	2
BALB_cJ	mmu-mir-7029	30.4	29.3	-1.1	1
BALB_cJ	mmu-mir-8115	39.1	45.8	6.7	2
BALB_cJ	mmu-mir-7040	26.9	24.7	-2.2	1
BALB_cJ	mmu-mir-680-1	34.5	33.1	-1.4	3
BALB_cJ	mmu-mir-3572	41.4	44.1	2.7	1
BALB_cJ	mmu-mir-7668	28.9	22.2	-6.7	2
BALB_cJ	mmu-mir-7057	24.8	25.1	0.3	1
BALB_cJ	mmu-mir-1969	30.4	30.4	0	1
BALB_cJ	mmu-mir-8111	77.1	74	-3.1	1
BALB_cJ	mmu-mir-709	36	38.8	2.8	1
BALB_cJ	mmu-mir-1967	29.7	32.4	2.7	1
BALB_cJ	mmu-mir-184	29	29.3	0.3	1
BALB_cJ	mmu-mir-8106	56.9	59.8	2.9	1
BALB_cJ	mmu-mir-463	20	20	0	1
BALB_cJ	mmu-mir-7092	17.6	10.5	-7.1	1
BTBR_T+_Itpr3tf_J	mmu-mir-7682	20	22.8	2.8	1
BTBR_T+_Itpr3tf_J	mmu-mir-6348	39.2	39.2	0	2
BTBR_T+_Itpr3tf_J	mmu-mir-1981	30.3	30.1	-0.2	1
BTBR_T+_Itpr3tf_J	mmu-mir-5104	47.1	47.1	0	1
BTBR_T+_Itpr3tf_J	mmu-mir-6905	22.5	23.1	0.6	1
BTBR_T+_Itpr3tf_J	mmu-mir-6410	42.4	44.3	1.9	1
BTBR_T+_Itpr3tf_J	mmu-mir-7688	25.5	27.1	1.6	1
BTBR_T+_Itpr3tf_J	mmu-mir-763	50.9	51.3	0.4	1
BTBR_T+_Itpr3tf_J	mmu-mir-546	47.1	48.1	1	1
BTBR_T+_Itpr3tf_J	mmu-mir-6914	27.6	24.9	-2.7	1
BTBR_T+_Itpr3tf_J	mmu-mir-378b	31.1	34.9	3.8	2
BTBR_T+_Itpr3tf_J	mmu-mir-6538	51.7	49.6	-2.1	2
BTBR_T+_Itpr3tf_J	mmu-mir-6937	21.3	21.3	0	1
BTBR_T+_Itpr3tf_J	mmu-mir-680-3	23.1	22.3	-0.8	1
BTBR_T+_Itpr3tf_J	mmu-mir-1190	38.2	42.4	4.2	1
BTBR_T+_Itpr3tf_J	mmu-mir-713	35.3	35.3	0	1
BTBR_T+_Itpr3tf_J	mmu-mir-327	17.1	16	-1.1	1
BTBR_T+_Itpr3tf_J	mmu-mir-686	32.5	31.3	-1.2	1
BTBR_T+_Itpr3tf_J	mmu-mir-687	21.7	19	-2.7	1
BTBR_T+_Itpr3tf_J	mmu-mir-7213	39.4	43.5	4.1	1
BTBR_T+_Itpr3tf_J	mmu-mir-3080	28.4	23	-5.4	1
BTBR_T+_Itpr3tf_J	mmu-mir-1947	46.3	45.8	-0.5	1
BTBR_T+_Itpr3tf_J	mmu-mir-5134	30.1	26.4	-3.7	1
BTBR_T+_Itpr3tf_J	mmu-mir-1258	42.8	33.2	-9.6	3
BTBR_T+_Itpr3tf_J	mmu-mir-6358	30.3	25.5	-4.8	1
BTBR_T+_Itpr3tf_J	mmu-mir-3086	62.9	65.2	2.3	1
BTBR_T+_Itpr3tf_J	mmu-mir-129-2	48	50.7	2.7	1
BTBR_T+_Itpr3tf_J	mmu-mir-124-2	45.8	45.8	0	1
BTBR_T+_Itpr3tf_J	mmu-mir-3963	22.5	15.9	-6.6	1
BTBR_T+_Itpr3tf_J	mmu-mir-6398	29.2	28.4	-0.8	1
BTBR_T+_Itpr3tf_J	mmu-mir-8119	43.2	42.3	-0.9	2
BTBR_T+_Itpr3tf_J	mmu-mir-7021	19.3	18	-1.3	1
BTBR_T+_Itpr3tf_J	mmu-mir-5625	32.4	31.3	-1.1	1
BTBR_T+_Itpr3tf_J	mmu-mir-3473e	35	31	-4	1
BTBR_T+_Itpr3tf_J	mmu-mir-6371	27.1	27.1	0	1
BTBR_T+_Itpr3tf_J	mmu-mir-7040	26.9	24.7	-2.2	1
BTBR_T+_Itpr3tf_J	mmu-mir-3572	41.4	44.1	2.7	1
BTBR_T+_Itpr3tf_J	mmu-mir-7668	28.9	22.2	-6.7	2
BTBR_T+_Itpr3tf_J	mmu-mir-7052	28.4	28.4	0	1
BTBR_T+_Itpr3tf_J	mmu-mir-3103	25.3	20.4	-4.9	1
BTBR_T+_Itpr3tf_J	mmu-mir-8111	77.1	74	-3.1	1
BTBR_T+_Itpr3tf_J	mmu-mir-709	36	38.8	2.8	1
BTBR_T+_Itpr3tf_J	mmu-mir-1899	28.2	27.1	-1.1	1
BTBR_T+_Itpr3tf_J	mmu-mir-184	29	29.3	0.3	1
BTBR_T+_Itpr3tf_J	mmu-mir-467h	32.5	34.5	2	1
BTBR_T+_Itpr3tf_J	mmu-mir-6384	16.2	16.4	0.2	1
BTBR_T+_Itpr3tf_J	mmu-mir-717	23.6	23.5	-0.1	1
BUB_BnJ	mmu-mir-6350	22.5	22.5	0	1
BUB_BnJ	mmu-mir-6351	35.9	35.9	0	3
BUB_BnJ	mmu-mir-8096	49.5	49.3	-0.2	1
BUB_BnJ	mmu-mir-8114	38.3	35	-3.3	1
BUB_BnJ	mmu-mir-6348	39.2	39.2	0	2
BUB_BnJ	mmu-mir-6354	46.9	44.2	-2.7	2
BUB_BnJ	mmu-mir-7683	25.6	17.4	-8.2	3
BUB_BnJ	mmu-mir-5104	47.1	44	-3.1	1
BUB_BnJ	mmu-mir-6413	27.5	27.8	0.3	1
BUB_BnJ	mmu-mir-6905	22.5	23.1	0.6	1
BUB_BnJ	mmu-mir-7688	25.5	27.1	1.6	1
BUB_BnJ	mmu-mir-763	50.9	51.3	0.4	1
BUB_BnJ	mmu-mir-546	47.1	48.1	1	1
BUB_BnJ	mmu-mir-6914	27.6	24.4	-3.2	4
BUB_BnJ	mmu-mir-3060	42.4	27.7	-14.7	4
BUB_BnJ	mmu-mir-7653	20.9	22.6	1.7	1
BUB_BnJ	mmu-mir-378b	31.1	34.9	3.8	2
BUB_BnJ	mmu-mir-3968	28.9	28.6	-0.3	1
BUB_BnJ	mmu-mir-5621	27.1	27.3	0.2	1
BUB_BnJ	mmu-mir-6538	51.7	49.6	-2.1	2
BUB_BnJ	mmu-mir-680-3	23.1	22.3	-0.8	1
BUB_BnJ	mmu-mir-3067	41.4	37.3	-4.1	1
BUB_BnJ	mmu-mir-1190	38.2	42.4	4.2	1
BUB_BnJ	mmu-mir-495	22.8	23.1	0.3	1
BUB_BnJ	mmu-mir-6939	29	30.1	1.1	3
BUB_BnJ	mmu-mir-6388	24.9	23.5	-1.4	2
BUB_BnJ	mmu-mir-378c	27	26.6	-0.4	2
BUB_BnJ	mmu-mir-686	32.5	31.3	-1.2	1
BUB_BnJ	mmu-mir-6541	39.6	38.8	-0.8	1
BUB_BnJ	mmu-mir-7213	39.4	43.5	4.1	1
BUB_BnJ	mmu-mir-3080	28.4	23	-5.4	1
BUB_BnJ	mmu-mir-1947	46.3	45.8	-0.5	1
BUB_BnJ	mmu-mir-5134	30.1	26.4	-3.7	1
BUB_BnJ	mmu-mir-6971	28.2	31.4	3.2	1
BUB_BnJ	mmu-mir-6975	22.7	23.6	0.9	2
BUB_BnJ	mmu-mir-6980	32.8	30.4	-2.4	1
BUB_BnJ	mmu-mir-1258	42.8	33.2	-9.6	3
BUB_BnJ	mmu-mir-6356	23.1	21.6	-1.5	2
BUB_BnJ	mmu-mir-6358	30.3	25.5	-4.8	1
BUB_BnJ	mmu-mir-5129	28.1	29.6	1.5	1
BUB_BnJ	mmu-mir-129-2	48	50.7	2.7	1
BUB_BnJ	mmu-mir-7678	21.7	20.2	-1.5	1
BUB_BnJ	mmu-mir-7005	28.5	27.8	-0.7	1
BUB_BnJ	mmu-mir-124-2	45.8	45.8	0	1
BUB_BnJ	mmu-mir-466q	44.1	38.2	-5.9	2
BUB_BnJ	mmu-mir-6378	32.3	33.7	1.4	1
BUB_BnJ	mmu-mir-6381	23	22.7	-0.3	1
BUB_BnJ	mmu-mir-5106	22.4	23.9	1.5	1
BUB_BnJ	mmu-mir-6398	29.2	28.4	-0.8	1
BUB_BnJ	mmu-mir-8119	43.2	42.3	-0.9	2
BUB_BnJ	mmu-mir-7018	36.7	36.7	0	1
BUB_BnJ	mmu-mir-6399	22.6	20.3	-2.3	2
BUB_BnJ	mmu-mir-7019	25.9	26.4	0.5	2
BUB_BnJ	mmu-mir-7020	31.2	29.4	-1.8	2
BUB_BnJ	mmu-mir-7021	19.3	18	-1.3	1
BUB_BnJ	mmu-mir-1187	39.3	39.3	0	1
BUB_BnJ	mmu-mir-8115	39.1	45.8	6.7	2
BUB_BnJ	mmu-mir-7040	26.9	24.7	-2.2	1
BUB_BnJ	mmu-mir-680-1	34.5	33.1	-1.4	3
BUB_BnJ	mmu-mir-3572	41.4	44.1	2.7	1
BUB_BnJ	mmu-mir-7052	28.4	28.4	0	1
BUB_BnJ	mmu-mir-7057	24.8	25.1	0.3	1
BUB_BnJ	mmu-mir-7686	18.4	19.6	1.2	1
BUB_BnJ	mmu-mir-1969	30.4	30.4	0	1
BUB_BnJ	mmu-mir-463	20	20	0	1
BUB_BnJ	mmu-mir-7092	17.6	10.5	-7.1	1
C3H_HeH	mmu-mir-6348	39.2	39.2	0	2
C3H_HeH	mmu-mir-6354	46.9	49.2	2.3	2
C3H_HeH	mmu-mir-7683	25.6	20.9	-4.7	2
C3H_HeH	mmu-mir-5104	47.1	47.1	0	1
C3H_HeH	mmu-mir-6905	22.5	23.1	0.6	1
C3H_HeH	mmu-mir-7688	25.5	27.1	1.6	1
C3H_HeH	mmu-mir-546	47.1	48.1	1	1
C3H_HeH	mmu-mir-6914	27.6	24.9	-2.7	1
C3H_HeH	mmu-mir-6372	29.5	27.2	-2.3	1
C3H_HeH	mmu-mir-216a	30	30	0	1
C3H_HeH	mmu-mir-6921	32	29.8	-2.2	1
C3H_HeH	mmu-mir-378b	31.1	34.9	3.8	2
C3H_HeH	mmu-mir-5621	27.1	27.3	0.2	1
C3H_HeH	mmu-mir-6538	51.7	49.6	-2.1	2
C3H_HeH	mmu-mir-6937	21.3	21.3	0	1
C3H_HeH	mmu-mir-680-3	23.1	22.3	-0.8	1
C3H_HeH	mmu-mir-3067	41.4	37.3	-4.1	1
C3H_HeH	mmu-mir-342	46.8	47.1	0.3	2
C3H_HeH	mmu-mir-3073a	45.8	46.4	0.6	1
C3H_HeH	mmu-mir-6939	29	30.1	1.1	3
C3H_HeH	mmu-mir-6941	22.8	20.1	-2.7	1
C3H_HeH	mmu-mir-6388	24.9	27.2	2.3	1
C3H_HeH	mmu-mir-378c	27	26.6	-0.4	2
C3H_HeH	mmu-mir-686	32.5	31.3	-1.2	1
C3H_HeH	mmu-mir-687	21.7	19	-2.7	1
C3H_HeH	mmu-mir-7213	39.4	43.5	4.1	1
C3H_HeH	mmu-mir-3080	28.4	23	-5.4	1
C3H_HeH	mmu-mir-1947	46.3	45.8	-0.5	1
C3H_HeH	mmu-mir-6363	23.1	21	-2.1	1
C3H_HeH	mmu-mir-5134	30.1	26.4	-3.7	1
C3H_HeH	mmu-mir-877	36.5	36.5	0	1
C3H_HeH	mmu-mir-6980	32.8	30.4	-2.4	1
C3H_HeH	mmu-mir-1258	42.8	33.2	-9.6	3
C3H_HeH	mmu-mir-6358	30.3	25.5	-4.8	1
C3H_HeH	mmu-mir-5129	28.1	29.6	1.5	1
C3H_HeH	mmu-mir-7001	34	35.4	1.4	1
C3H_HeH	mmu-mir-129-2	48	50.7	2.7	1
C3H_HeH	mmu-mir-6339	40.6	38.9	-1.7	3
C3H_HeH	mmu-mir-695	34.7	31.8	-2.9	1
C3H_HeH	mmu-mir-7678	21.7	20.2	-1.5	1
C3H_HeH	mmu-mir-7005	28.5	27.8	-0.7	1
C3H_HeH	mmu-mir-466q	44.1	38.2	-5.9	2
C3H_HeH	mmu-mir-6378	32.3	29.9	-2.4	1
C3H_HeH	mmu-mir-302b	23.3	23.3	0	1
C3H_HeH	mmu-mir-302a	31.7	36.4	4.7	1
C3H_HeH	mmu-mir-8119	43.2	42.3	-0.9	2
C3H_HeH	mmu-mir-7018	36.7	36.7	0	1
C3H_HeH	mmu-mir-6399	22.6	20.3	-2.3	2
C3H_HeH	mmu-mir-7019	25.9	26.4	0.5	2
C3H_HeH	mmu-mir-7020	31.2	29.4	-1.8	2
C3H_HeH	mmu-mir-7029	30.4	29.3	-1.1	1
C3H_HeH	mmu-mir-7660	23.9	26	2.1	1
C3H_HeH	mmu-mir-7043	31	30.1	-0.9	1
C3H_HeH	mmu-mir-680-1	34.5	33.1	-1.4	3
C3H_HeH	mmu-mir-3572	41.4	44.1	2.7	1
C3H_HeH	mmu-mir-7052	28.4	28.4	0	1
C3H_HeH	mmu-mir-6238	26.8	28.3	1.5	2
C3H_HeH	mmu-mir-1969	30.4	30.4	0	1
C3H_HeH	mmu-mir-8111	77.1	74	-3.1	1
C3H_HeH	mmu-mir-184	29	29.3	0.3	1
C3H_HeH	mmu-mir-8106	56.9	59.8	2.9	1
C3H_HeH	mmu-mir-463	20	20	0	1
C3H_HeH	mmu-mir-7092	17.6	10.5	-7.1	1
C3H_HeJ	mmu-mir-6348	39.2	39.2	0	2
C3H_HeJ	mmu-mir-6354	46.9	49.2	2.3	2
C3H_HeJ	mmu-mir-7683	25.6	20.9	-4.7	2
C3H_HeJ	mmu-mir-5104	47.1	47.1	0	1
C3H_HeJ	mmu-mir-6905	22.5	23.1	0.6	1
C3H_HeJ	mmu-mir-7688	25.5	27.1	1.6	1
C3H_HeJ	mmu-mir-546	47.1	48.1	1	1
C3H_HeJ	mmu-mir-6914	27.6	24.9	-2.7	1
C3H_HeJ	mmu-mir-6372	29.5	27.2	-2.3	1
C3H_HeJ	mmu-mir-216a	30	30	0	1
C3H_HeJ	mmu-mir-6921	32	29.8	-2.2	1
C3H_HeJ	mmu-mir-378b	31.1	34.9	3.8	2
C3H_HeJ	mmu-mir-5621	27.1	27.3	0.2	1
C3H_HeJ	mmu-mir-6538	51.7	49.6	-2.1	2
C3H_HeJ	mmu-mir-6937	21.3	21.3	0	1
C3H_HeJ	mmu-mir-680-3	23.1	22.3	-0.8	1
C3H_HeJ	mmu-mir-3067	41.4	37.3	-4.1	1
C3H_HeJ	mmu-mir-342	46.8	47.1	0.3	2
C3H_HeJ	mmu-mir-3073a	45.8	46.4	0.6	1
C3H_HeJ	mmu-mir-6939	29	30.1	1.1	3
C3H_HeJ	mmu-mir-6941	22.8	20.1	-2.7	1
C3H_HeJ	mmu-mir-6388	24.9	27.2	2.3	1
C3H_HeJ	mmu-mir-378c	27	26.6	-0.4	2
C3H_HeJ	mmu-mir-686	32.5	31.3	-1.2	1
C3H_HeJ	mmu-mir-687	21.7	19	-2.7	1
C3H_HeJ	mmu-mir-7213	39.4	43.5	4.1	1
C3H_HeJ	mmu-mir-3080	28.4	23	-5.4	1
C3H_HeJ	mmu-mir-1947	46.3	45.8	-0.5	1
C3H_HeJ	mmu-mir-6363	23.1	21	-2.1	1
C3H_HeJ	mmu-mir-5134	30.1	26.4	-3.7	1
C3H_HeJ	mmu-mir-877	36.5	36.5	0	1
C3H_HeJ	mmu-mir-6980	32.8	30.4	-2.4	1
C3H_HeJ	mmu-mir-1258	42.8	33.2	-9.6	3
C3H_HeJ	mmu-mir-6358	30.3	25.5	-4.8	1
C3H_HeJ	mmu-mir-5129	28.1	29.6	1.5	1
C3H_HeJ	mmu-mir-7001	34	35.4	1.4	1
C3H_HeJ	mmu-mir-129-2	48	50.7	2.7	1
C3H_HeJ	mmu-mir-6339	40.6	38.9	-1.7	3
C3H_HeJ	mmu-mir-695	34.7	31.8	-2.9	1
C3H_HeJ	mmu-mir-7678	21.7	20.2	-1.5	1
C3H_HeJ	mmu-mir-7005	28.5	27.8	-0.7	1
C3H_HeJ	mmu-mir-466q	44.1	38.2	-5.9	2
C3H_HeJ	mmu-mir-6378	32.3	29.9	-2.4	1
C3H_HeJ	mmu-mir-302b	23.3	23.3	0	1
C3H_HeJ	mmu-mir-302a	31.7	36.4	4.7	1
C3H_HeJ	mmu-mir-8119	43.2	42.3	-0.9	2
C3H_HeJ	mmu-mir-7018	36.7	36.7	0	1
C3H_HeJ	mmu-mir-6399	22.6	20.3	-2.3	2
C3H_HeJ	mmu-mir-7019	25.9	26.4	0.5	2
C3H_HeJ	mmu-mir-7020	31.2	29.4	-1.8	2
C3H_HeJ	mmu-mir-7660	23.9	26	2.1	1
C3H_HeJ	mmu-mir-7043	31	30.1	-0.9	1
C3H_HeJ	mmu-mir-680-1	34.5	33.1	-1.4	3
C3H_HeJ	mmu-mir-3572	41.4	44.1	2.7	1
C3H_HeJ	mmu-mir-7052	28.4	28.4	0	1
C3H_HeJ	mmu-mir-6238	26.8	28.3	1.5	2
C3H_HeJ	mmu-mir-1969	30.4	30.4	0	1
C3H_HeJ	mmu-mir-8111	77.1	74	-3.1	1
C3H_HeJ	mmu-mir-184	29	29.3	0.3	1
C3H_HeJ	mmu-mir-8106	56.9	59.8	2.9	1
C3H_HeJ	mmu-mir-463	20	20	0	1
C3H_HeJ	mmu-mir-7092	17.6	10.5	-7.1	1
C57BL_10J	mmu-mir-3060	42.4	36.9	-5.5	2
C57BL_10J	mmu-mir-6919	29	29.1	0.1	1
C57BL_10J	mmu-mir-3061	65.4	65.4	0	1
C57BL_10J	mmu-mir-7652	28.4	26.5	-1.9	1
C57BL_10J	mmu-mir-8092	37.1	36	-1.1	1
C57BR_cdJ	mmu-mir-5104	47.1	47.1	0	1
C57BR_cdJ	mmu-mir-6413	27.5	26.6	-0.9	1
C57BR_cdJ	mmu-mir-7688	25.5	27.1	1.6	1
C57BR_cdJ	mmu-mir-763	50.9	51.3	0.4	1
C57BR_cdJ	mmu-mir-6923	31.2	29.5	-1.7	1
C57BR_cdJ	mmu-mir-3062	43.9	43.5	-0.4	1
C57BR_cdJ	mmu-mir-6538	51.7	49.6	-2.1	2
C57BR_cdJ	mmu-mir-3067	41.4	37.3	-4.1	1
C57BR_cdJ	mmu-mir-1190	38.2	42.4	4.2	1
C57BR_cdJ	mmu-mir-6388	24.9	23.5	-1.4	2
C57BR_cdJ	mmu-mir-6539	34.2	35.1	0.9	1
C57BR_cdJ	mmu-mir-687	21.7	19	-2.7	1
C57BR_cdJ	mmu-mir-1971	37.1	37.1	0	1
C57BR_cdJ	mmu-mir-6390	37.5	36.6	-0.9	1
C57BR_cdJ	mmu-mir-7213	39.4	43.5	4.1	1
C57BR_cdJ	mmu-mir-3080	28.4	23	-5.4	1
C57BR_cdJ	mmu-mir-1947	46.3	45.8	-0.5	1
C57BR_cdJ	mmu-mir-7005	28.5	27.8	-0.7	1
C57BR_cdJ	mmu-mir-7021	19.3	18	-1.3	1
C57BR_cdJ	mmu-mir-6415	29	25.2	-3.8	2
C57BR_cdJ	mmu-mir-7229	14.8	12.5	-2.3	1
C57BR_cdJ	mmu-mir-6371	27.1	27.1	0	1
C57BR_cdJ	mmu-mir-7040	26.9	24.7	-2.2	1
C57BR_cdJ	mmu-mir-7661	17.2	13.1	-4.1	1
C57BR_cdJ	mmu-mir-1964	46.7	50.6	3.9	2
C57BR_cdJ	mmu-mir-7057	24.8	25.1	0.3	1
C57BR_cdJ	mmu-mir-7065	25	22.7	-2.3	1
C57BR_cdJ	mmu-mir-467h	32.5	34.5	2	1
C57BR_cdJ	mmu-mir-463	20	20	0	1
C57L_J	mmu-mir-5104	47.1	47.1	0	1
C57L_J	mmu-mir-6413	27.5	26.6	-0.9	1
C57L_J	mmu-mir-7688	25.5	27.1	1.6	1
C57L_J	mmu-mir-763	50.9	51.3	0.4	1
C57L_J	mmu-mir-6923	31.2	29.5	-1.7	1
C57L_J	mmu-mir-3062	43.9	43.5	-0.4	1
C57L_J	mmu-mir-6538	51.7	49.6	-2.1	2
C57L_J	mmu-mir-3067	41.4	37.3	-4.1	1
C57L_J	mmu-mir-1190	38.2	42.4	4.2	1
C57L_J	mmu-mir-6388	24.9	23.5	-1.4	2
C57L_J	mmu-mir-6539	34.2	35.1	0.9	1
C57L_J	mmu-mir-687	21.7	19	-2.7	1
C57L_J	mmu-mir-1971	37.1	37.1	0	1
C57L_J	mmu-mir-6390	37.5	36.6	-0.9	1
C57L_J	mmu-mir-7213	39.4	43.5	4.1	1
C57L_J	mmu-mir-3080	28.4	23	-5.4	1
C57L_J	mmu-mir-1947	46.3	45.8	-0.5	1
C57L_J	mmu-mir-6420	37.8	35.5	-2.3	1
C57L_J	mmu-mir-3086	62.9	57.7	-5.2	4
C57L_J	mmu-mir-7005	28.5	27.8	-0.7	1
C57L_J	mmu-mir-7021	19.3	18	-1.3	1
C57L_J	mmu-mir-7229	14.8	12.5	-2.3	1
C57L_J	mmu-mir-6371	27.1	27.1	0	1
C57L_J	mmu-mir-7040	26.9	24.7	-2.2	1
C57L_J	mmu-mir-7661	17.2	13.1	-4.1	1
C57L_J	mmu-mir-1964	46.7	50.6	3.9	2
C57L_J	mmu-mir-7057	24.8	25.1	0.3	1
C57L_J	mmu-mir-7065	25	22.7	-2.3	1
C57L_J	mmu-mir-467h	32.5	34.5	2	1
C57L_J	mmu-mir-8106	56.9	59.8	2.9	1
C57L_J	mmu-mir-463	20	20	0	1
C58_J	mmu-mir-6350	22.5	22.5	0	1
C58_J	mmu-mir-7688	25.5	27.1	1.6	1
C58_J	mmu-mir-3060	42.4	36.9	-5.5	2
C58_J	mmu-mir-6919	29	29.1	0.1	1
C58_J	mmu-mir-3061	65.4	65.4	0	1
C58_J	mmu-mir-7652	28.4	26.5	-1.9	1
C58_J	mmu-mir-3062	43.9	43.5	-0.4	1
C58_J	mmu-mir-378b	31.1	34.9	3.8	2
C58_J	mmu-mir-5621	27.1	27.3	0.2	1
C58_J	mmu-mir-6538	51.7	49.6	-2.1	2
C58_J	mmu-mir-1190	38.2	42.4	4.2	1
C58_J	mmu-mir-6388	24.9	23.5	-1.4	2
C58_J	mmu-mir-6390	37.5	36.6	-0.9	1
C58_J	mmu-mir-7213	39.4	43.5	4.1	1
C58_J	mmu-mir-6420	37.8	35.5	-2.3	1
C58_J	mmu-mir-129-2	48	50.7	2.7	1
C58_J	mmu-mir-7678	21.7	20.2	-1.5	1
C58_J	mmu-mir-7005	28.5	27.8	-0.7	1
C58_J	mmu-mir-124-2	45.8	45.8	0	1
C58_J	mmu-mir-7021	19.3	18	-1.3	1
C58_J	mmu-mir-429	34.7	36.9	2.2	1
C58_J	mmu-mir-6371	27.1	27.1	0	1
C58_J	mmu-mir-7661	17.2	13.1	-4.1	1
C58_J	mmu-mir-7052	28.4	28.4	0	1
C58_J	mmu-mir-6238	26.8	28.3	1.5	2
C58_J	mmu-mir-1969	30.4	30.4	0	1
C58_J	mmu-mir-8111	77.1	74	-3.1	1
C58_J	mmu-mir-709	36	38.8	2.8	1
C58_J	mmu-mir-467h	32.5	34.5	2	1
C58_J	mmu-mir-463	20	20	0	1
CAST_EiJ	mmu-mir-6896	17.8	17.4	-0.4	1
CAST_EiJ	mmu-mir-6897	26.3	20.4	-5.9	2
CAST_EiJ	mmu-mir-6899	22	20.2	-1.8	2
CAST_EiJ	mmu-mir-6351	35.9	34.9	-1	2
CAST_EiJ	mmu-mir-8096	49.5	49.1	-0.4	1
CAST_EiJ	mmu-mir-6900	28.2	26.9	-1.3	1
CAST_EiJ	mmu-mir-3473f	69.5	68.6	-0.9	1
CAST_EiJ	mmu-mir-6346	24.3	25.9	1.6	1
CAST_EiJ	mmu-mir-6903	32	32.3	0.3	1
CAST_EiJ	mmu-mir-7682	20	22.8	2.8	1
CAST_EiJ	mmu-mir-8114	38.3	35	-3.3	1
CAST_EiJ	mmu-mir-6347	39	37.8	-1.2	2
CAST_EiJ	mmu-mir-6354	46.9	47.8	0.9	1
CAST_EiJ	mmu-mir-7683	25.6	22.7	-2.9	1
CAST_EiJ	mmu-mir-6904	23	23.8	0.8	2
CAST_EiJ	mmu-mir-1981	30.3	30.4	0.1	2
CAST_EiJ	mmu-mir-5104	47.1	44	-3.1	1
CAST_EiJ	mmu-mir-6413	27.5	27.9	0.4	1
CAST_EiJ	mmu-mir-6906	17.3	17.3	0	1
CAST_EiJ	mmu-mir-6408	38.4	40.5	2.1	3
CAST_EiJ	mmu-mir-466j	42.7	48.6	5.9	2
CAST_EiJ	mmu-mir-5108	32	31.9	-0.1	1
CAST_EiJ	mmu-mir-6409	28.2	26.3	-1.9	2
CAST_EiJ	mmu-mir-678	33.2	30.8	-2.4	1
CAST_EiJ	mmu-mir-6907	24.3	24.3	0	1
CAST_EiJ	mmu-mir-6908	27.1	21.3	-5.8	1
CAST_EiJ	mmu-mir-1982	26.8	22.3	-4.5	1
CAST_EiJ	mmu-mir-3057	38	39.6	1.6	1
CAST_EiJ	mmu-mir-6913	24.1	24.1	0	1
CAST_EiJ	mmu-mir-1191b	16.4	14.3	-2.1	1
CAST_EiJ	mmu-mir-7688	25.5	27.1	1.6	1
CAST_EiJ	mmu-mir-3058	42.2	40.4	-1.8	1
CAST_EiJ	mmu-mir-378d	35	32.2	-2.8	4
CAST_EiJ	mmu-mir-546	47.1	45.8	-1.3	2
CAST_EiJ	mmu-mir-677	17.5	19.7	2.2	2
CAST_EiJ	mmu-mir-6914	27.6	20.1	-7.5	3
CAST_EiJ	mmu-mir-3060	42.4	29.9	-12.5	4
CAST_EiJ	mmu-mir-6918	21.6	19.6	-2	1
CAST_EiJ	mmu-mir-1933	30.6	26.3	-4.3	1
CAST_EiJ	mmu-mir-6372	29.5	27.2	-2.3	1
CAST_EiJ	mmu-mir-216a	30	30	0	1
CAST_EiJ	mmu-mir-146a	26.5	27.2	0.7	1
CAST_EiJ	mmu-mir-3061	65.4	70.6	5.2	3
CAST_EiJ	mmu-mir-6920	17.8	16.7	-1.1	1
CAST_EiJ	mmu-mir-6923	31.2	29.5	-1.7	1
CAST_EiJ	mmu-mir-6406	42.3	39.3	-3	1
CAST_EiJ	mmu-mir-3062	43.9	37.7	-6.2	2
CAST_EiJ	mmu-mir-467f	52.4	53.7	1.3	2
CAST_EiJ	mmu-mir-1934	45.7	45.2	-0.5	1
CAST_EiJ	mmu-mir-7115	22.4	21.8	-0.6	1
CAST_EiJ	mmu-mir-7653	20.9	22.4	1.5	2
CAST_EiJ	mmu-mir-365-2	39.7	42.4	2.7	1
CAST_EiJ	mmu-mir-301a	37	36	-1	1
CAST_EiJ	mmu-mir-378b	31.1	33.6	2.5	1
CAST_EiJ	mmu-mir-3063	40.1	40.1	0	1
CAST_EiJ	mmu-mir-7235	22.7	25.3	2.6	3
CAST_EiJ	mmu-mir-6927	43.6	43.6	0	1
CAST_EiJ	mmu-mir-5119	23.2	18.4	-4.8	4
CAST_EiJ	mmu-mir-7116	15.6	13.6	-2	1
CAST_EiJ	mmu-mir-6928	18.8	20.6	1.8	2
CAST_EiJ	mmu-mir-6929	36	38.9	2.9	1
CAST_EiJ	mmu-mir-6930	27.1	20.2	-6.9	1
CAST_EiJ	mmu-mir-6931	29.4	29.2	-0.2	2
CAST_EiJ	mmu-mir-6932	21.2	21.2	0	1
CAST_EiJ	mmu-mir-3968	28.9	29.5	0.6	2
CAST_EiJ	mmu-mir-6933	33.1	31.7	-1.4	1
CAST_EiJ	mmu-mir-1932	38.9	37.4	-1.5	2
CAST_EiJ	mmu-mir-338	41.9	36.6	-5.3	3
CAST_EiJ	mmu-mir-3065	39	36.3	-2.7	2
CAST_EiJ	mmu-mir-6538	51.7	51.5	-0.2	1
CAST_EiJ	mmu-mir-6937	21.3	21.3	0	1
CAST_EiJ	mmu-mir-680-3	23.1	22.3	-0.8	1
CAST_EiJ	mmu-mir-681	41.1	35.5	-5.6	2
CAST_EiJ	mmu-mir-5135	44.1	43.7	-0.4	1
CAST_EiJ	mmu-mir-1190	38.2	42.4	4.2	1
CAST_EiJ	mmu-mir-673	42.3	43.4	1.1	1
CAST_EiJ	mmu-mir-1188	42.2	43	0.8	1
CAST_EiJ	mmu-mir-882	21.5	21.8	0.3	1
CAST_EiJ	mmu-mir-329	37.4	35.8	-1.6	1
CAST_EiJ	mmu-mir-654	23.8	23.8	0	2
CAST_EiJ	mmu-mir-453	32.5	29.2	-3.3	1
CAST_EiJ	mmu-mir-6939	29	28.8	-0.2	2
CAST_EiJ	mmu-mir-6941	22.8	20.1	-2.7	1
CAST_EiJ	mmu-mir-6388	24.9	23.5	-1.4	2
CAST_EiJ	mmu-mir-6368	37	36.3	-0.7	1
CAST_EiJ	mmu-mir-5124a	24.6	22.5	-2.1	2
CAST_EiJ	mmu-mir-6369	30.5	29.6	-0.9	1
CAST_EiJ	mmu-mir-23b	28.8	28.8	0	1
CAST_EiJ	mmu-mir-449b	30.8	29.5	-1.3	1
CAST_EiJ	mmu-mir-5124b	26.4	24.3	-2.1	1
CAST_EiJ	mmu-mir-6946	27.8	25.7	-2.1	2
CAST_EiJ	mmu-mir-6947	20	19.5	-0.5	1
CAST_EiJ	mmu-mir-3076	21.3	18.4	-2.9	1
CAST_EiJ	mmu-mir-327	17.1	16	-1.1	1
CAST_EiJ	mmu-mir-378c	27	26.6	-0.4	2
CAST_EiJ	mmu-mir-686	32.5	31.3	-1.2	1
CAST_EiJ	mmu-mir-6541	39.6	38.8	-0.8	1
CAST_EiJ	mmu-mir-6539	34.2	36.6	2.4	1
CAST_EiJ	mmu-mir-687	21.7	19	-2.7	1
CAST_EiJ	mmu-mir-1971	37.1	32.6	-4.5	4
CAST_EiJ	mmu-mir-6390	37.5	36.6	-0.9	1
CAST_EiJ	mmu-mir-6239	35.6	35	-0.6	1
CAST_EiJ	mmu-mir-6241	33.1	32	-1.1	1
CAST_EiJ	mmu-mir-6391	33.6	34.2	0.6	1
CAST_EiJ	mmu-mir-7212	31.2	25.2	-6	5
CAST_EiJ	mmu-mir-6952	26.2	24.5	-1.7	2
CAST_EiJ	mmu-mir-1942	26.9	26.3	-0.6	2
CAST_EiJ	mmu-mir-3079	55.6	55.6	0	1
CAST_EiJ	mmu-mir-6956	24.5	27.7	3.2	1
CAST_EiJ	mmu-mir-7213	39.4	39.8	0.4	1
CAST_EiJ	mmu-mir-6959	32.2	32.2	0	1
CAST_EiJ	mmu-mir-1291	37.1	37.7	0.6	2
CAST_EiJ	mmu-mir-6960	20.9	19.7	-1.2	1
CAST_EiJ	mmu-mir-6365	25	30.9	5.9	5
CAST_EiJ	mmu-mir-690	29	31.3	2.3	2
CAST_EiJ	mmu-mir-1947	46.3	49.4	3.1	2
CAST_EiJ	mmu-mir-568	31.9	27.6	-4.3	2
CAST_EiJ	mmu-mir-3470b	47.1	35	-12.1	8
CAST_EiJ	mmu-mir-3081	53.2	52.3	-0.9	1
CAST_EiJ	mmu-mir-6363	23.1	21.7	-1.4	1
CAST_EiJ	mmu-mir-125b-2	34.4	34.4	0	1
CAST_EiJ	mmu-mir-155	27.2	27.2	0	1
CAST_EiJ	mmu-mir-6969	23.7	21.8	-1.9	1
CAST_EiJ	mmu-mir-6975	22.7	23.6	0.9	2
CAST_EiJ	mmu-mir-7b	35	35.6	0.6	1
CAST_EiJ	mmu-mir-1195	47	47	0	1
CAST_EiJ	mmu-mir-1948	51.7	57.9	6.2	1
CAST_EiJ	mmu-mir-1258	42.8	36.1	-6.7	2
CAST_EiJ	mmu-mir-7220	19.5	19.2	-0.3	1
CAST_EiJ	mmu-mir-6356	23.1	23.1	0	1
CAST_EiJ	mmu-mir-6357	33.5	34.4	0.9	1
CAST_EiJ	mmu-mir-6358	30.3	25.5	-4.8	1
CAST_EiJ	mmu-mir-6991	23.1	26.5	3.4	1
CAST_EiJ	mmu-mir-5136	25.3	26.4	1.1	2
CAST_EiJ	mmu-mir-6994	18.2	19.4	1.2	3
CAST_EiJ	mmu-mir-101b	39.6	37	-2.6	1
CAST_EiJ	mmu-mir-3085	42.9	42.6	-0.3	1
CAST_EiJ	mmu-mir-6405	54.9	53.4	-1.5	2
CAST_EiJ	mmu-mir-6995	24.9	27.4	2.5	1
CAST_EiJ	mmu-mir-466m	45.5	42.1	-3.4	1
CAST_EiJ	mmu-mir-669e	39.7	43.7	4	2
CAST_EiJ	mmu-mir-669d	49.8	44.5	-5.3	2
CAST_EiJ	mmu-mir-466f-2	41.4	41.7	0.3	1
CAST_EiJ	mmu-mir-669l	40.9	39.4	-1.5	1
CAST_EiJ	mmu-mir-297a-2	39.1	37.4	-1.7	1
CAST_EiJ	mmu-mir-467c	28.9	25	-3.9	1
CAST_EiJ	mmu-mir-466a	22.7	22.7	0	1
CAST_EiJ	mmu-mir-466l	42.3	35.6	-6.7	2
CAST_EiJ	mmu-mir-297a-4	39.5	40.1	0.6	1
CAST_EiJ	mmu-mir-669i	37.5	36.3	-1.2	1
CAST_EiJ	mmu-mir-6419	31.2	24.5	-6.7	1
CAST_EiJ	mmu-mir-7578	26.7	22.8	-3.9	1
CAST_EiJ	mmu-mir-133c	31	31	0	1
CAST_EiJ	mmu-mir-3089	35.2	36.7	1.5	2
CAST_EiJ	mmu-mir-1954	41.5	38.5	-3	1
CAST_EiJ	mmu-mir-195b	21.3	19.3	-2	4
CAST_EiJ	mmu-mir-7000	26.7	28.3	1.6	1
CAST_EiJ	mmu-mir-129-2	48	50.7	2.7	1
CAST_EiJ	mmu-mir-7002	21.8	20.5	-1.3	1
CAST_EiJ	mmu-mir-674	60.9	56.7	-4.2	1
CAST_EiJ	mmu-mir-6973b	24.3	22.3	-2	1
CAST_EiJ	mmu-mir-695	34.7	31.8	-2.9	1
CAST_EiJ	mmu-mir-296	43.2	43.8	0.6	1
CAST_EiJ	mmu-mir-7005	28.5	27.8	-0.7	1
CAST_EiJ	mmu-mir-3091	46.7	45.3	-1.4	2
CAST_EiJ	mmu-mir-7007	24	19.3	-4.7	2
CAST_EiJ	mmu-mir-3092	46.2	41.7	-4.5	1
CAST_EiJ	mmu-mir-466q	44.1	38.2	-5.9	2
CAST_EiJ	mmu-mir-21b	25.3	27.7	2.4	2
CAST_EiJ	mmu-mir-7008	21	19	-2	1
CAST_EiJ	mmu-mir-6378	32.3	33.7	1.4	2
CAST_EiJ	mmu-mir-7011	37.2	36	-1.2	1
CAST_EiJ	mmu-mir-7012	27.7	27.7	0	1
CAST_EiJ	mmu-mir-669n	17	13.9	-3.1	2
CAST_EiJ	mmu-mir-302b	23.3	23.3	0	1
CAST_EiJ	mmu-mir-302a	31.7	36.4	4.7	1
CAST_EiJ	mmu-let-7j	24.6	18.8	-5.8	4
CAST_EiJ	mmu-mir-6381	23	22.7	-0.3	1
CAST_EiJ	mmu-mir-3963	22.5	18	-4.5	2
CAST_EiJ	mmu-mir-6400	38.5	34.2	-4.3	2
CAST_EiJ	mmu-mir-3094	20.9	16.8	-4.1	1
CAST_EiJ	mmu-mir-5106	22.4	18.6	-3.8	1
CAST_EiJ	mmu-mir-3095	37.3	35	-2.3	1
CAST_EiJ	mmu-mir-31	48.7	46.3	-2.4	1
CAST_EiJ	mmu-mir-6397	35.4	30.8	-4.6	1
CAST_EiJ	mmu-mir-7226	23.6	19	-4.6	1
CAST_EiJ	mmu-mir-1957a	27.7	22.6	-5.1	2
CAST_EiJ	mmu-mir-6398	29.2	28.4	-0.8	1
CAST_EiJ	mmu-mir-698	39.1	39.1	0	1
CAST_EiJ	mmu-mir-8119	43.2	43.3	0.1	1
CAST_EiJ	mmu-mir-6403	53.6	53.7	0.1	1
CAST_EiJ	mmu-mir-7018	36.7	36.7	0	1
CAST_EiJ	mmu-mir-6399	22.6	20.3	-2.3	2
CAST_EiJ	mmu-mir-7019	25.9	28.1	2.2	1
CAST_EiJ	mmu-mir-7020	31.2	29.4	-1.8	2
CAST_EiJ	mmu-mir-7021	19.3	18	-1.3	1
CAST_EiJ	mmu-mir-7022	20.9	18.2	-2.7	1
CAST_EiJ	mmu-mir-7658	20.3	19.1	-1.2	1
CAST_EiJ	mmu-mir-5625	32.4	31.3	-1.1	1
CAST_EiJ	mmu-mir-5098	37.1	36.7	-0.4	1
CAST_EiJ	mmu-mir-1187	39.3	39.3	0	1
CAST_EiJ	mmu-mir-6415	29	25.2	-3.8	1
CAST_EiJ	mmu-mir-6240	24.7	23.1	-1.6	1
CAST_EiJ	mmu-mir-7029	30.4	29.3	-1.1	1
CAST_EiJ	mmu-mir-8115	39.1	43.4	4.3	1
CAST_EiJ	mmu-mir-7032	53.2	53.2	0	1
CAST_EiJ	mmu-mir-3965	22.2	26.3	4.1	2
CAST_EiJ	mmu-mir-7228	14.4	14.4	0	1
CAST_EiJ	mmu-mir-7036a	25.3	25	-0.3	2
CAST_EiJ	mmu-mir-7037	28.7	28.7	0	1
CAST_EiJ	mmu-mir-96	47.9	47.9	0	1
CAST_EiJ	mmu-mir-6371	27.1	27.1	0	1
CAST_EiJ	mmu-mir-468	14.5	13.8	-0.7	1
CAST_EiJ	mmu-mir-6374	27.9	25	-2.9	1
CAST_EiJ	mmu-mir-7661	17.2	13.1	-4.1	1
CAST_EiJ	mmu-mir-7660	23.9	26	2.1	1
CAST_EiJ	mmu-mir-7043	31	30.1	-0.9	1
CAST_EiJ	mmu-mir-7231	19.2	19.2	0	1
CAST_EiJ	mmu-mir-8113	60.4	53.9	-6.5	1
CAST_EiJ	mmu-mir-680-1	34.5	28.6	-5.9	4
CAST_EiJ	mmu-mir-293	29.2	28.6	-0.6	1
CAST_EiJ	mmu-mir-295	30.9	30.9	0	1
CAST_EiJ	mmu-mir-3572	41.4	40.9	-0.5	1
CAST_EiJ	mmu-mir-7046	26.6	26.6	0	1
CAST_EiJ	mmu-mir-7048	24.5	25.8	1.3	1
CAST_EiJ	mmu-mir-1964	46.7	50.6	3.9	2
CAST_EiJ	mmu-mir-7052	28.4	25.2	-3.2	2
CAST_EiJ	mmu-mir-7053	41.2	42	0.8	2
CAST_EiJ	mmu-mir-707	29.7	29.7	0	1
CAST_EiJ	mmu-mir-5121	25.4	21.3	-4.1	2
CAST_EiJ	mmu-mir-7055	16.6	15.3	-1.3	1
CAST_EiJ	mmu-mir-6238	26.8	25.3	-1.5	5
CAST_EiJ	mmu-mir-344d-1	32.9	32.9	0	1
CAST_EiJ	mmu-mir-344d-3	45.2	44.5	-0.7	1
CAST_EiJ	mmu-mir-344-1	56.8	56.8	0	1
CAST_EiJ	mmu-mir-344i	46.8	49.5	2.7	1
CAST_EiJ	mmu-mir-6416	37.6	37.6	0	2
CAST_EiJ	mmu-mir-7057	24.8	24.8	0	1
CAST_EiJ	mmu-mir-6394	37.7	39.1	1.4	1
CAST_EiJ	mmu-mir-1962	50.9	50.9	0	1
CAST_EiJ	mmu-mir-6401	32.6	33.3	0.7	1
CAST_EiJ	mmu-mir-7686	18.4	19.6	1.2	1
CAST_EiJ	mmu-mir-3104	28	25.1	-2.9	1
CAST_EiJ	mmu-mir-9768	53.7	52.8	-0.9	2
CAST_EiJ	mmu-mir-7065	25	22.7	-2.3	1
CAST_EiJ	mmu-mir-8108	31.6	31.6	0	1
CAST_EiJ	mmu-mir-6395	26.4	26.8	0.4	1
CAST_EiJ	mmu-mir-1969	30.4	30.4	0	1
CAST_EiJ	mmu-mir-8111	77.1	74	-3.1	1
CAST_EiJ	mmu-mir-709	36	38.8	2.8	1
CAST_EiJ	mmu-mir-7070	36.6	37.3	0.7	1
CAST_EiJ	mmu-mir-7072	26	23.9	-2.1	1
CAST_EiJ	mmu-mir-7077	21.9	21.5	-0.4	1
CAST_EiJ	mmu-mir-7079	25.1	22.2	-2.9	2
CAST_EiJ	mmu-mir-1903	31.6	30.5	-1.1	1
CAST_EiJ	mmu-mir-7650	17.6	16.5	-1.1	2
CAST_EiJ	mmu-mir-7081	28.8	26.7	-2.1	1
CAST_EiJ	mmu-mir-7086	20.9	23.6	2.7	2
CAST_EiJ	mmu-mir-130c	19.6	20.3	0.7	1
CAST_EiJ	mmu-mir-5710	26.6	26.6	0	1
CAST_EiJ	mmu-mir-6385	48.7	50.1	1.4	1
CAST_EiJ	mmu-mir-5133	41.7	39.6	-2.1	1
CAST_EiJ	mmu-mir-3109	37.1	38.7	1.6	1
CAST_EiJ	mmu-mir-5626	20.5	17.5	-3	1
CAST_EiJ	mmu-mir-6386	32.4	32.4	0	1
CAST_EiJ	mmu-mir-6236	45.4	45.8	0.4	1
CAST_EiJ	mmu-mir-501	46.9	42.7	-4.2	1
CAST_EiJ	mmu-mir-20b	35.5	35.5	0	1
CAST_EiJ	mmu-mir-351	37.3	37.3	0	1
CAST_EiJ	mmu-mir-743a	23	22.6	-0.4	1
CAST_EiJ	mmu-mir-463	20	20	0	1
CAST_EiJ	mmu-mir-871	39.9	37.6	-2.3	1
CAST_EiJ	mmu-mir-465a	24.3	24.8	0.5	1
CAST_EiJ	mmu-mir-7092	17.6	10.5	-7.1	1
CAST_EiJ	mmu-mir-676	41.5	41.8	0.3	1
CBA_J	mmu-mir-8096	49.5	49.3	-0.2	1
CBA_J	mmu-mir-7683	25.6	20.9	-4.7	2
CBA_J	mmu-mir-5104	47.1	47.1	0	1
CBA_J	mmu-mir-7688	25.5	27.1	1.6	1
CBA_J	mmu-mir-546	47.1	48.1	1	1
CBA_J	mmu-mir-6914	27.6	24.9	-2.7	1
CBA_J	mmu-mir-6921	32	29.8	-2.2	1
CBA_J	mmu-mir-378b	31.1	34.9	3.8	2
CBA_J	mmu-mir-5621	27.1	27.3	0.2	1
CBA_J	mmu-mir-6538	51.7	49.6	-2.1	2
CBA_J	mmu-mir-6937	21.3	21.3	0	1
CBA_J	mmu-mir-680-3	23.1	22.3	-0.8	1
CBA_J	mmu-mir-3067	41.4	37.3	-4.1	1
CBA_J	mmu-mir-1190	38.2	42.4	4.2	1
CBA_J	mmu-mir-342	46.8	47.1	0.3	2
CBA_J	mmu-mir-3073a	45.8	46.4	0.6	1
CBA_J	mmu-mir-6939	29	30.1	1.1	3
CBA_J	mmu-mir-6941	22.8	20.1	-2.7	1
CBA_J	mmu-mir-6388	24.9	27.2	2.3	1
CBA_J	mmu-mir-378c	27	26.6	-0.4	2
CBA_J	mmu-mir-686	32.5	31.3	-1.2	1
CBA_J	mmu-mir-6541	39.6	38.8	-0.8	1
CBA_J	mmu-mir-687	21.7	19	-2.7	1
CBA_J	mmu-mir-7213	39.4	43.5	4.1	1
CBA_J	mmu-mir-3080	28.4	23	-5.4	1
CBA_J	mmu-mir-1947	46.3	45.8	-0.5	1
CBA_J	mmu-mir-6367	33.9	38.9	5	2
CBA_J	mmu-mir-5134	30.1	26.4	-3.7	1
CBA_J	mmu-mir-877	36.5	36.5	0	1
CBA_J	mmu-mir-1258	42.8	33.2	-9.6	3
CBA_J	mmu-mir-6358	30.3	25.5	-4.8	1
CBA_J	mmu-mir-5129	28.1	29.6	1.5	1
CBA_J	mmu-mir-7001	34	35.4	1.4	1
CBA_J	mmu-mir-6339	40.6	38.9	-1.7	3
CBA_J	mmu-mir-695	34.7	31.8	-2.9	1
CBA_J	mmu-mir-466q	44.1	38.2	-5.9	2
CBA_J	mmu-mir-6378	32.3	29.9	-2.4	1
CBA_J	mmu-mir-302b	23.3	23.3	0	1
CBA_J	mmu-mir-302a	31.7	36.4	4.7	1
CBA_J	mmu-mir-3963	22.5	15.9	-6.6	1
CBA_J	mmu-mir-8119	43.2	42.3	-0.9	2
CBA_J	mmu-mir-7018	36.7	36.7	0	1
CBA_J	mmu-mir-6399	22.6	20.3	-2.3	2
CBA_J	mmu-mir-7019	25.9	26.4	0.5	2
CBA_J	mmu-mir-7020	31.2	29.4	-1.8	2
CBA_J	mmu-mir-7660	23.9	26	2.1	1
CBA_J	mmu-mir-7043	31	30.1	-0.9	1
CBA_J	mmu-mir-680-1	34.5	33.1	-1.4	3
CBA_J	mmu-mir-3572	41.4	44.1	2.7	1
CBA_J	mmu-mir-7052	28.4	28.4	0	1
CBA_J	mmu-mir-7686	18.4	19.6	1.2	1
CBA_J	mmu-mir-1969	30.4	30.4	0	1
CBA_J	mmu-mir-8111	77.1	74	-3.1	1
CBA_J	mmu-mir-7086	20.9	23.6	2.7	2
CBA_J	mmu-mir-8107	45.8	45.8	0	1
CBA_J	mmu-mir-7092	17.6	10.5	-7.1	1
DBA_1J	mmu-mir-6897	26.3	21.4	-4.9	3
DBA_1J	mmu-mir-3473f	69.5	68.6	-0.9	1
DBA_1J	mmu-mir-8114	38.3	35	-3.3	1
DBA_1J	mmu-mir-7683	25.6	20.9	-4.7	2
DBA_1J	mmu-mir-5104	47.1	47.1	0	1
DBA_1J	mmu-mir-7688	25.5	27.1	1.6	1
DBA_1J	mmu-mir-546	47.1	48.1	1	1
DBA_1J	mmu-mir-6372	29.5	27.2	-2.3	1
DBA_1J	mmu-mir-216a	30	30	0	1
DBA_1J	mmu-mir-1934	45.7	45.2	-0.5	1
DBA_1J	mmu-mir-7115	22.4	21.8	-0.6	1
DBA_1J	mmu-mir-378b	31.1	34.9	3.8	2
DBA_1J	mmu-mir-3968	28.9	28.6	-0.3	1
DBA_1J	mmu-mir-6538	51.7	49.6	-2.1	2
DBA_1J	mmu-mir-680-3	23.1	20.4	-2.7	2
DBA_1J	mmu-mir-3067	41.4	37.3	-4.1	1
DBA_1J	mmu-mir-1190	38.2	42.4	4.2	1
DBA_1J	mmu-mir-3073a	45.8	46.4	0.6	1
DBA_1J	mmu-mir-449b	30.8	31.5	0.7	1
DBA_1J	mmu-mir-378c	27	26.6	-0.4	2
DBA_1J	mmu-mir-686	32.5	31.3	-1.2	1
DBA_1J	mmu-mir-687	21.7	19	-2.7	1
DBA_1J	mmu-mir-7213	39.4	43.5	4.1	1
DBA_1J	mmu-mir-1947	46.3	45.8	-0.5	1
DBA_1J	mmu-mir-6367	33.9	38.9	5	2
DBA_1J	mmu-mir-5134	30.1	26.4	-3.7	1
DBA_1J	mmu-mir-6971	28.2	31.4	3.2	1
DBA_1J	mmu-mir-6975	22.7	23.6	0.9	2
DBA_1J	mmu-mir-877	36.5	36.5	0	1
DBA_1J	mmu-mir-6980	32.8	30.4	-2.4	1
DBA_1J	mmu-mir-1258	42.8	33.2	-9.6	3
DBA_1J	mmu-mir-6358	30.3	25.5	-4.8	1
DBA_1J	mmu-mir-5129	28.1	29.6	1.5	1
DBA_1J	mmu-mir-7001	34	35.4	1.4	1
DBA_1J	mmu-mir-7665	30	25.4	-4.6	1
DBA_1J	mmu-mir-6339	40.6	38.8	-1.8	2
DBA_1J	mmu-mir-7678	21.7	20.2	-1.5	1
DBA_1J	mmu-mir-466q	44.1	38.2	-5.9	2
DBA_1J	mmu-mir-7014	20.5	20.3	-0.2	1
DBA_1J	mmu-mir-3963	22.5	15.9	-6.6	1
DBA_1J	mmu-mir-6399	22.6	20.3	-2.3	2
DBA_1J	mmu-mir-7019	25.9	26.4	0.5	2
DBA_1J	mmu-mir-7020	31.2	29.4	-1.8	2
DBA_1J	mmu-mir-6240	24.7	21.9	-2.8	1
DBA_1J	mmu-mir-7029	30.4	29.3	-1.1	1
DBA_1J	mmu-mir-680-1	34.5	33.1	-1.4	3
DBA_1J	mmu-mir-3572	41.4	44.1	2.7	1
DBA_1J	mmu-mir-7668	28.9	22.2	-6.7	2
DBA_1J	mmu-mir-7052	28.4	28.4	0	1
DBA_1J	mmu-mir-7053	41.2	41.2	0	1
DBA_1J	mmu-mir-6238	26.8	28.3	1.5	2
DBA_1J	mmu-mir-344d-1	32.9	32.9	0	1
DBA_1J	mmu-mir-344d-3	45.2	44.5	-0.7	1
DBA_1J	mmu-mir-344i	46.8	49.5	2.7	1
DBA_1J	mmu-mir-7057	24.8	25.1	0.3	1
DBA_1J	mmu-mir-1969	30.4	30.4	0	1
DBA_1J	mmu-mir-8111	77.1	74	-3.1	1
DBA_1J	mmu-mir-7086	20.9	23.6	2.7	2
DBA_1J	mmu-mir-6386	32.4	32.4	0	1
DBA_1J	mmu-mir-7092	17.6	10.5	-7.1	1
DBA_2J	mmu-mir-6897	26.3	21.4	-4.9	3
DBA_2J	mmu-mir-3473f	69.5	68.6	-0.9	1
DBA_2J	mmu-mir-8114	38.3	35	-3.3	1
DBA_2J	mmu-mir-7683	25.6	20.9	-4.7	2
DBA_2J	mmu-mir-5104	47.1	47.1	0	1
DBA_2J	mmu-mir-7688	25.5	27.1	1.6	1
DBA_2J	mmu-mir-546	47.1	48.1	1	1
DBA_2J	mmu-mir-6372	29.5	27.2	-2.3	1
DBA_2J	mmu-mir-216a	30	30	0	1
DBA_2J	mmu-mir-1934	45.7	45.2	-0.5	1
DBA_2J	mmu-mir-7115	22.4	21.8	-0.6	1
DBA_2J	mmu-mir-378b	31.1	34.9	3.8	2
DBA_2J	mmu-mir-3968	28.9	28.6	-0.3	1
DBA_2J	mmu-mir-6538	51.7	49.6	-2.1	2
DBA_2J	mmu-mir-680-3	23.1	20.4	-2.7	2
DBA_2J	mmu-mir-3067	41.4	37.3	-4.1	1
DBA_2J	mmu-mir-1190	38.2	42.4	4.2	1
DBA_2J	mmu-mir-3073a	45.8	46.4	0.6	1
DBA_2J	mmu-mir-378c	27	26.6	-0.4	2
DBA_2J	mmu-mir-686	32.5	31.3	-1.2	1
DBA_2J	mmu-mir-687	21.7	19	-2.7	1
DBA_2J	mmu-mir-7213	39.4	43.5	4.1	1
DBA_2J	mmu-mir-1947	46.3	45.8	-0.5	1
DBA_2J	mmu-mir-5134	30.1	26.4	-3.7	1
DBA_2J	mmu-mir-6971	28.2	31.4	3.2	1
DBA_2J	mmu-mir-6973a	28.9	25.4	-3.5	1
DBA_2J	mmu-mir-6975	22.7	23.6	0.9	2
DBA_2J	mmu-mir-1258	42.8	33.2	-9.6	3
DBA_2J	mmu-mir-6358	30.3	25.5	-4.8	1
DBA_2J	mmu-mir-5129	28.1	29.6	1.5	1
DBA_2J	mmu-mir-7001	34	35.4	1.4	1
DBA_2J	mmu-mir-7665	30	25.4	-4.6	1
DBA_2J	mmu-mir-7678	21.7	20.2	-1.5	1
DBA_2J	mmu-mir-7005	28.5	27.8	-0.7	1
DBA_2J	mmu-mir-466q	44.1	38.2	-5.9	2
DBA_2J	mmu-mir-7014	20.5	20.3	-0.2	1
DBA_2J	mmu-mir-6381	23	22.7	-0.3	1
DBA_2J	mmu-mir-8119	43.2	42.3	-0.9	2
DBA_2J	mmu-mir-7018	36.7	36.7	0	1
DBA_2J	mmu-mir-6399	22.6	20.3	-2.3	2
DBA_2J	mmu-mir-7019	25.9	24.6	-1.3	1
DBA_2J	mmu-mir-7020	31.2	29.4	-1.8	2
DBA_2J	mmu-mir-7021	19.3	18	-1.3	1
DBA_2J	mmu-mir-6240	24.7	21.9	-2.8	1
DBA_2J	mmu-mir-7029	30.4	29.3	-1.1	1
DBA_2J	mmu-mir-7661	17.2	13.1	-4.1	1
DBA_2J	mmu-mir-680-1	34.5	33.1	-1.4	3
DBA_2J	mmu-mir-3572	41.4	44.1	2.7	1
DBA_2J	mmu-mir-7668	28.9	22.2	-6.7	2
DBA_2J	mmu-mir-7052	28.4	28.4	0	1
DBA_2J	mmu-mir-7053	41.2	41.2	0	1
DBA_2J	mmu-mir-6238	26.8	28.3	1.5	2
DBA_2J	mmu-mir-344d-1	32.9	32.9	0	1
DBA_2J	mmu-mir-344d-3	45.2	44.5	-0.7	1
DBA_2J	mmu-mir-344i	46.8	49.5	2.7	1
DBA_2J	mmu-mir-7057	24.8	25.1	0.3	1
DBA_2J	mmu-mir-1969	30.4	30.4	0	1
DBA_2J	mmu-mir-8111	77.1	74	-3.1	1
DBA_2J	mmu-mir-6386	32.4	32.4	0	1
DBA_2J	mmu-mir-7092	17.6	10.5	-7.1	1
FVB_NJ	mmu-mir-6344	30.7	30.6	-0.1	1
FVB_NJ	mmu-mir-8114	38.3	35	-3.3	1
FVB_NJ	mmu-mir-6347	39	39	0	1
FVB_NJ	mmu-mir-6348	39.2	39.2	0	2
FVB_NJ	mmu-mir-6354	46.9	49.2	2.3	2
FVB_NJ	mmu-mir-7683	25.6	20.9	-4.7	2
FVB_NJ	mmu-mir-5104	47.1	47.1	0	1
FVB_NJ	mmu-mir-6905	22.5	23.1	0.6	1
FVB_NJ	mmu-mir-7688	25.5	27.1	1.6	1
FVB_NJ	mmu-mir-546	47.1	48.1	1	1
FVB_NJ	mmu-mir-6914	27.6	24.9	-2.7	1
FVB_NJ	mmu-mir-378b	31.1	34.9	3.8	2
FVB_NJ	mmu-mir-3968	28.9	28.6	-0.3	1
FVB_NJ	mmu-mir-5621	27.1	27.3	0.2	1
FVB_NJ	mmu-mir-1932	38.9	40.1	1.2	1
FVB_NJ	mmu-mir-6538	51.7	49.6	-2.1	2
FVB_NJ	mmu-mir-6937	21.3	21.3	0	1
FVB_NJ	mmu-mir-680-3	23.1	22.3	-0.8	1
FVB_NJ	mmu-mir-3067	41.4	41.4	0	1
FVB_NJ	mmu-mir-1190	38.2	42.4	4.2	1
FVB_NJ	mmu-mir-3073a	45.8	46.4	0.6	1
FVB_NJ	mmu-mir-6939	29	30.1	1.1	2
FVB_NJ	mmu-mir-6941	22.8	20.1	-2.7	1
FVB_NJ	mmu-mir-6388	24.9	23.5	-1.4	2
FVB_NJ	mmu-mir-713	35.3	35.3	0	1
FVB_NJ	mmu-mir-449b	30.8	31.5	0.7	1
FVB_NJ	mmu-mir-327	17.1	16	-1.1	1
FVB_NJ	mmu-mir-378c	27	26.6	-0.4	2
FVB_NJ	mmu-mir-686	32.5	31.3	-1.2	1
FVB_NJ	mmu-mir-6541	39.6	38.8	-0.8	1
FVB_NJ	mmu-mir-1971	37.1	37.1	0	1
FVB_NJ	mmu-mir-6390	37.5	34.8	-2.7	1
FVB_NJ	mmu-mir-7213	39.4	43.5	4.1	1
FVB_NJ	mmu-mir-5134	30.1	26.4	-3.7	1
FVB_NJ	mmu-mir-6971	28.2	31.4	3.2	1
FVB_NJ	mmu-mir-6975	22.7	23.6	0.9	2
FVB_NJ	mmu-mir-1258	42.8	33.2	-9.6	3
FVB_NJ	mmu-mir-6356	23.1	21.6	-1.5	2
FVB_NJ	mmu-mir-6358	30.3	25.5	-4.8	1
FVB_NJ	mmu-mir-466m	45.5	40	-5.5	1
FVB_NJ	mmu-mir-3967	18.7	16.6	-2.1	2
FVB_NJ	mmu-mir-5129	28.1	29.6	1.5	1
FVB_NJ	mmu-mir-7001	34	35.4	1.4	1
FVB_NJ	mmu-mir-7665	30	27.2	-2.8	1
FVB_NJ	mmu-mir-695	34.7	31.8	-2.9	1
FVB_NJ	mmu-mir-7678	21.7	20.2	-1.5	1
FVB_NJ	mmu-mir-124-2	45.8	45.8	0	1
FVB_NJ	mmu-mir-466q	44.1	38.2	-5.9	2
FVB_NJ	mmu-mir-6378	32.3	33.7	1.4	1
FVB_NJ	mmu-mir-6381	23	22.7	-0.3	1
FVB_NJ	mmu-mir-6398	29.2	28.4	-0.8	1
FVB_NJ	mmu-mir-8119	43.2	42.3	-0.9	2
FVB_NJ	mmu-mir-7018	36.7	36.7	0	1
FVB_NJ	mmu-mir-6399	22.6	20.3	-2.3	2
FVB_NJ	mmu-mir-7019	25.9	24.6	-1.3	1
FVB_NJ	mmu-mir-7020	31.2	29.4	-1.8	2
FVB_NJ	mmu-mir-7021	19.3	18	-1.3	1
FVB_NJ	mmu-mir-1187	39.3	39.3	0	1
FVB_NJ	mmu-mir-7040	26.9	24.7	-2.2	1
FVB_NJ	mmu-mir-3572	41.4	44.1	2.7	1
FVB_NJ	mmu-mir-7052	28.4	28.4	0	1
FVB_NJ	mmu-mir-6238	26.8	28.3	1.5	2
FVB_NJ	mmu-mir-1969	30.4	30.4	0	1
FVB_NJ	mmu-mir-7241	21.6	16.2	-5.4	1
FVB_NJ	mmu-mir-6386	32.4	32.4	0	1
FVB_NJ	mmu-mir-467h	32.5	34.5	2	1
FVB_NJ	mmu-mir-8106	56.9	59.8	2.9	1
FVB_NJ	mmu-mir-717	23.6	23.5	-0.1	1
FVB_NJ	mmu-mir-7092	17.6	10.5	-7.1	1
I_LnJ	mmu-mir-6897	26.3	21.4	-4.9	3
I_LnJ	mmu-mir-1981	30.3	30.1	-0.2	1
I_LnJ	mmu-mir-5104	47.1	48.4	1.3	1
I_LnJ	mmu-mir-6905	22.5	23.1	0.6	1
I_LnJ	mmu-mir-7688	25.5	27.1	1.6	1
I_LnJ	mmu-mir-546	47.1	48.1	1	1
I_LnJ	mmu-mir-6372	29.5	27.2	-2.3	1
I_LnJ	mmu-mir-216a	30	30	0	1
I_LnJ	mmu-mir-1934	45.7	45.2	-0.5	1
I_LnJ	mmu-mir-378b	31.1	34.9	3.8	2
I_LnJ	mmu-mir-5621	27.1	27.3	0.2	1
I_LnJ	mmu-mir-6538	51.7	49.6	-2.1	2
I_LnJ	mmu-mir-6937	21.3	21.3	0	1
I_LnJ	mmu-mir-680-3	23.1	20.4	-2.7	2
I_LnJ	mmu-mir-3067	41.4	37.3	-4.1	1
I_LnJ	mmu-mir-1190	38.2	42.4	4.2	1
I_LnJ	mmu-mir-3073a	45.8	46.4	0.6	1
I_LnJ	mmu-mir-378c	27	26.6	-0.4	2
I_LnJ	mmu-mir-686	32.5	31.3	-1.2	1
I_LnJ	mmu-mir-6541	39.6	38.8	-0.8	1
I_LnJ	mmu-mir-687	21.7	19	-2.7	1
I_LnJ	mmu-mir-1971	37.1	37.1	0	1
I_LnJ	mmu-mir-6390	37.5	36.6	-0.9	1
I_LnJ	mmu-mir-7212	31.2	28.6	-2.6	1
I_LnJ	mmu-mir-7213	39.4	43.5	4.1	1
I_LnJ	mmu-mir-155	27.2	27.2	0	1
I_LnJ	mmu-mir-1258	42.8	33.2	-9.6	3
I_LnJ	mmu-mir-6358	30.3	25.5	-4.8	1
I_LnJ	mmu-mir-5129	28.1	29.6	1.5	1
I_LnJ	mmu-mir-7665	30	25.4	-4.6	1
I_LnJ	mmu-mir-7678	21.7	20.2	-1.5	1
I_LnJ	mmu-mir-296	43.2	43.8	0.6	1
I_LnJ	mmu-mir-3963	22.5	15.9	-6.6	1
I_LnJ	mmu-mir-7226	23.6	19	-4.6	1
I_LnJ	mmu-mir-1957a	27.7	22.6	-5.1	2
I_LnJ	mmu-mir-6398	29.2	28.4	-0.8	1
I_LnJ	mmu-mir-8119	43.2	42.3	-0.9	2
I_LnJ	mmu-mir-7018	36.7	36.7	0	1
I_LnJ	mmu-mir-6399	22.6	20.3	-2.3	2
I_LnJ	mmu-mir-7019	25.9	26.4	0.5	2
I_LnJ	mmu-mir-7020	31.2	28.9	-2.3	3
I_LnJ	mmu-mir-6371	27.1	27.1	0	1
I_LnJ	mmu-mir-468	14.5	13.8	-0.7	1
I_LnJ	mmu-mir-7040	26.9	24.7	-2.2	1
I_LnJ	mmu-mir-7660	23.9	26	2.1	1
I_LnJ	mmu-mir-680-1	34.5	33.1	-1.4	3
I_LnJ	mmu-mir-3572	41.4	44.1	2.7	1
I_LnJ	mmu-mir-7668	28.9	26.1	-2.8	2
I_LnJ	mmu-mir-7052	28.4	28.4	0	1
I_LnJ	mmu-mir-7053	41.2	41.2	0	1
I_LnJ	mmu-mir-5121	25.4	21.3	-4.1	2
I_LnJ	mmu-mir-7055	16.6	15.3	-1.3	1
I_LnJ	mmu-mir-6238	26.8	25.9	-0.9	2
I_LnJ	mmu-mir-7057	24.8	25.1	0.3	1
I_LnJ	mmu-mir-3103	25.3	20.4	-4.9	1
I_LnJ	mmu-mir-1962	50.9	50.9	0	2
I_LnJ	mmu-mir-9768	53.7	52.9	-0.8	3
I_LnJ	mmu-mir-7065	25	22.7	-2.3	1
I_LnJ	mmu-mir-1969	30.4	30.4	0	1
I_LnJ	mmu-mir-8111	77.1	74	-3.1	1
I_LnJ	mmu-mir-7237	25.9	26.2	0.3	2
I_LnJ	mmu-mir-7079	25.1	23.9	-1.2	1
I_LnJ	mmu-mir-1967	29.7	32.4	2.7	1
I_LnJ	mmu-mir-7086	20.9	23.6	2.7	2
I_LnJ	mmu-mir-467h	32.5	34.5	2	1
I_LnJ	mmu-mir-8106	56.9	59.8	2.9	1
I_LnJ	mmu-mir-463	20	20	0	1
I_LnJ	mmu-mir-767	27.1	26.8	-0.3	2
KK_HiJ	mmu-mir-6897	26.3	23.8	-2.5	1
KK_HiJ	mmu-mir-6344	30.7	30.6	-0.1	1
KK_HiJ	mmu-mir-6348	39.2	39.2	0	2
KK_HiJ	mmu-mir-6354	46.9	49.2	2.3	2
KK_HiJ	mmu-mir-7683	25.6	20.9	-4.7	2
KK_HiJ	mmu-mir-1981	30.3	30.1	-0.2	1
KK_HiJ	mmu-mir-6905	22.5	23.1	0.6	1
KK_HiJ	mmu-mir-7688	25.5	27.1	1.6	1
KK_HiJ	mmu-mir-6914	27.6	24.4	-3.2	4
KK_HiJ	mmu-mir-3060	42.4	36.9	-5.5	2
KK_HiJ	mmu-mir-7651	20.6	14.2	-6.4	1
KK_HiJ	mmu-mir-6923	31.2	29.5	-1.7	1
KK_HiJ	mmu-mir-378b	31.1	34.9	3.8	2
KK_HiJ	mmu-mir-5621	27.1	27.3	0.2	1
KK_HiJ	mmu-mir-6538	51.7	49.6	-2.1	2
KK_HiJ	mmu-mir-680-3	23.1	20.4	-2.7	2
KK_HiJ	mmu-mir-3067	41.4	37.3	-4.1	1
KK_HiJ	mmu-mir-1190	38.2	42.4	4.2	1
KK_HiJ	mmu-mir-342	46.8	47.1	0.3	2
KK_HiJ	mmu-mir-673	42.3	43.4	1.1	1
KK_HiJ	mmu-mir-1188	42.2	43	0.8	1
KK_HiJ	mmu-mir-882	21.5	21.8	0.3	1
KK_HiJ	mmu-mir-1197	37.1	37.1	0	1
KK_HiJ	mmu-mir-453	32.5	29.2	-3.3	1
KK_HiJ	mmu-mir-6941	22.8	20.1	-2.7	1
KK_HiJ	mmu-mir-6388	24.9	23.5	-1.4	2
KK_HiJ	mmu-mir-449b	30.8	31.5	0.7	1
KK_HiJ	mmu-mir-327	17.1	16	-1.1	1
KK_HiJ	mmu-mir-686	32.5	31.3	-1.2	1
KK_HiJ	mmu-mir-6541	39.6	38.8	-0.8	1
KK_HiJ	mmu-mir-6539	34.2	35.1	0.9	1
KK_HiJ	mmu-mir-687	21.7	19	-2.7	1
KK_HiJ	mmu-mir-6239	35.6	30.2	-5.4	2
KK_HiJ	mmu-mir-6241	33.1	33.9	0.8	1
KK_HiJ	mmu-mir-6391	33.6	34.2	0.6	1
KK_HiJ	mmu-mir-7213	39.4	43.5	4.1	1
KK_HiJ	mmu-mir-3080	28.4	23	-5.4	1
KK_HiJ	mmu-mir-6365	25	27.8	2.8	4
KK_HiJ	mmu-mir-1947	46.3	45.8	-0.5	1
KK_HiJ	mmu-mir-155	27.2	27.2	0	1
KK_HiJ	mmu-mir-5134	30.1	26.4	-3.7	1
KK_HiJ	mmu-mir-6980	32.8	30.4	-2.4	1
KK_HiJ	mmu-mir-1258	42.8	33.2	-9.6	3
KK_HiJ	mmu-mir-6355	29.1	25	-4.1	1
KK_HiJ	mmu-mir-7220	19.5	19.2	-0.3	1
KK_HiJ	mmu-mir-6982	36.9	38.8	1.9	1
KK_HiJ	mmu-mir-6358	30.3	25.5	-4.8	1
KK_HiJ	mmu-mir-129-2	48	50.7	2.7	1
KK_HiJ	mmu-mir-7005	28.5	27.8	-0.7	1
KK_HiJ	mmu-mir-3091	46.7	45.3	-1.4	2
KK_HiJ	mmu-mir-7014	20.5	20.3	-0.2	1
KK_HiJ	mmu-mir-7226	23.6	19	-4.6	1
KK_HiJ	mmu-mir-6403	53.6	53.7	0.1	1
KK_HiJ	mmu-mir-7018	36.7	36.7	0	1
KK_HiJ	mmu-mir-6399	22.6	20.3	-2.3	2
KK_HiJ	mmu-mir-7019	25.9	24.6	-1.3	1
KK_HiJ	mmu-mir-7020	31.2	29.4	-1.8	2
KK_HiJ	mmu-mir-7021	19.3	18	-1.3	1
KK_HiJ	mmu-mir-6415	29	25.2	-3.8	1
KK_HiJ	mmu-mir-7029	30.4	29.3	-1.1	1
KK_HiJ	mmu-mir-468	14.5	13.8	-0.7	1
KK_HiJ	mmu-mir-6374	27.9	25	-2.9	1
KK_HiJ	mmu-mir-6238	26.8	25.9	-0.9	2
KK_HiJ	mmu-mir-344d-1	32.9	32.9	0	1
KK_HiJ	mmu-mir-344d-3	45.2	44.5	-0.7	1
KK_HiJ	mmu-mir-344i	46.8	49.5	2.7	1
KK_HiJ	mmu-mir-7057	24.8	25.1	0.3	1
KK_HiJ	mmu-mir-3103	25.3	20.4	-4.9	1
KK_HiJ	mmu-mir-1969	30.4	30.4	0	1
KK_HiJ	mmu-mir-8111	77.1	74	-3.1	1
KK_HiJ	mmu-mir-709	36	38.8	2.8	1
KK_HiJ	mmu-mir-7086	20.9	23.6	2.7	2
KK_HiJ	mmu-mir-7087	31.8	31.8	0	1
KK_HiJ	mmu-mir-184	29	29.3	0.3	1
KK_HiJ	mmu-mir-467h	32.5	34.5	2	1
KK_HiJ	mmu-mir-6384	16.2	16.4	0.2	1
KK_HiJ	mmu-mir-717	23.6	23.5	-0.1	1
KK_HiJ	mmu-mir-7092	17.6	10.5	-7.1	1
LEWES_EiJ	mmu-mir-6897	26.3	21.4	-4.9	3
LEWES_EiJ	mmu-mir-6353	31.6	32	0.4	1
LEWES_EiJ	mmu-mir-8096	49.5	49.3	-0.2	1
LEWES_EiJ	mmu-mir-6346	24.3	22.6	-1.7	1
LEWES_EiJ	mmu-mir-6903	32	32.3	0.3	2
LEWES_EiJ	mmu-mir-8114	38.3	35	-3.3	1
LEWES_EiJ	mmu-mir-6347	39	39	0	1
LEWES_EiJ	mmu-mir-6348	39.2	39.2	0	2
LEWES_EiJ	mmu-mir-6354	46.9	49.2	2.3	2
LEWES_EiJ	mmu-mir-7683	25.6	17.4	-8.2	3
LEWES_EiJ	mmu-mir-6904	23	23.1	0.1	3
LEWES_EiJ	mmu-mir-3473b	42.5	16.6	-25.9	6
LEWES_EiJ	mmu-mir-6408	38.4	33.5	-4.9	4
LEWES_EiJ	mmu-mir-7215	12.1	12.1	0	1
LEWES_EiJ	mmu-mir-7688	25.5	27.1	1.6	1
LEWES_EiJ	mmu-mir-546	47.1	48.1	1	1
LEWES_EiJ	mmu-mir-6914	27.6	24.9	-2.7	1
LEWES_EiJ	mmu-mir-3060	42.4	27.7	-14.7	4
LEWES_EiJ	mmu-mir-6918	21.6	21.6	0	1
LEWES_EiJ	mmu-mir-1933	30.6	27.5	-3.1	1
LEWES_EiJ	mmu-mir-6923	31.2	29.5	-1.7	1
LEWES_EiJ	mmu-mir-3062	43.9	43.5	-0.4	1
LEWES_EiJ	mmu-mir-7653	20.9	22.6	1.7	1
LEWES_EiJ	mmu-mir-378b	31.1	34.9	3.8	2
LEWES_EiJ	mmu-mir-3968	28.9	28.6	-0.3	1
LEWES_EiJ	mmu-mir-1932	38.9	40.1	1.2	1
LEWES_EiJ	mmu-mir-6538	51.7	49.6	-2.1	2
LEWES_EiJ	mmu-mir-680-3	23.1	22.3	-0.8	1
LEWES_EiJ	mmu-mir-5627	40.3	38.2	-2.1	1
LEWES_EiJ	mmu-mir-1190	38.2	42.4	4.2	1
LEWES_EiJ	mmu-mir-3073a	45.8	46.4	0.6	1
LEWES_EiJ	mmu-mir-6939	29	30.1	1.1	3
LEWES_EiJ	mmu-mir-6941	22.8	20.1	-2.7	1
LEWES_EiJ	mmu-mir-6388	24.9	23.5	-1.4	2
LEWES_EiJ	mmu-mir-713	35.3	35.3	0	1
LEWES_EiJ	mmu-mir-449b	30.8	29.5	-1.3	1
LEWES_EiJ	mmu-mir-327	17.1	16	-1.1	1
LEWES_EiJ	mmu-mir-378c	27	26.6	-0.4	2
LEWES_EiJ	mmu-mir-686	32.5	31.3	-1.2	1
LEWES_EiJ	mmu-mir-6541	39.6	39.6	0	1
LEWES_EiJ	mmu-mir-687	21.7	19	-2.7	1
LEWES_EiJ	mmu-mir-1971	37.1	37.1	0	1
LEWES_EiJ	mmu-mir-6390	37.5	34.9	-2.6	2
LEWES_EiJ	mmu-mir-6391	33.6	34.2	0.6	1
LEWES_EiJ	mmu-mir-7213	39.4	43.5	4.1	1
LEWES_EiJ	mmu-mir-1947	46.3	45.8	-0.5	1
LEWES_EiJ	mmu-mir-5134	30.1	26.4	-3.7	1
LEWES_EiJ	mmu-mir-6975	22.7	25.4	2.7	1
LEWES_EiJ	mmu-mir-7b	35	35.6	0.6	1
LEWES_EiJ	mmu-mir-1948	51.7	57.9	6.2	1
LEWES_EiJ	mmu-mir-1258	42.8	33.2	-9.6	3
LEWES_EiJ	mmu-mir-6358	30.3	25.5	-4.8	1
LEWES_EiJ	mmu-mir-6715	26.1	25.5	-0.6	1
LEWES_EiJ	mmu-mir-3967	18.7	16.6	-2.1	2
LEWES_EiJ	mmu-mir-1954	41.5	38.5	-3	1
LEWES_EiJ	mmu-mir-8093	59.7	59.2	-0.5	1
LEWES_EiJ	mmu-mir-5129	28.1	29.6	1.5	1
LEWES_EiJ	mmu-mir-7001	34	35.4	1.4	1
LEWES_EiJ	mmu-mir-7665	30	25.4	-4.6	1
LEWES_EiJ	mmu-mir-6339	40.6	38.9	-1.7	3
LEWES_EiJ	mmu-mir-695	34.7	31.8	-2.9	1
LEWES_EiJ	mmu-mir-7678	21.7	20.2	-1.5	1
LEWES_EiJ	mmu-mir-7005	28.5	27.8	-0.7	1
LEWES_EiJ	mmu-mir-124-2	45.8	45.8	0	1
LEWES_EiJ	mmu-mir-3092	46.2	41.7	-4.5	1
LEWES_EiJ	mmu-mir-466q	44.1	38.2	-5.9	2
LEWES_EiJ	mmu-mir-7008	21	19.3	-1.7	3
LEWES_EiJ	mmu-mir-302b	23.3	23.3	0	1
LEWES_EiJ	mmu-mir-302a	31.7	36.4	4.7	1
LEWES_EiJ	mmu-let-7j	24.6	23.4	-1.2	1
LEWES_EiJ	mmu-mir-5106	22.4	23.9	1.5	1
LEWES_EiJ	mmu-mir-6398	29.2	28.4	-0.8	1
LEWES_EiJ	mmu-mir-8119	43.2	42.3	-0.9	2
LEWES_EiJ	mmu-mir-7018	36.7	36.7	0	1
LEWES_EiJ	mmu-mir-6399	22.6	20.3	-2.3	2
LEWES_EiJ	mmu-mir-7019	25.9	26.4	0.5	2
LEWES_EiJ	mmu-mir-7020	31.2	28.9	-2.3	3
LEWES_EiJ	mmu-mir-7021	19.3	18	-1.3	1
LEWES_EiJ	mmu-mir-5625	32.4	31.3	-1.1	1
LEWES_EiJ	mmu-mir-6415	29	25.2	-3.8	2
LEWES_EiJ	mmu-mir-7026	22.5	22.7	0.2	1
LEWES_EiJ	mmu-mir-6240	24.7	21.8	-2.9	1
LEWES_EiJ	mmu-mir-6371	27.1	27.1	0	1
LEWES_EiJ	mmu-mir-3572	41.4	44.1	2.7	1
LEWES_EiJ	mmu-mir-7047	28.8	22.2	-6.6	1
LEWES_EiJ	mmu-mir-6238	26.8	28.3	1.5	2
LEWES_EiJ	mmu-mir-344g	43.5	44.2	0.7	1
LEWES_EiJ	mmu-mir-7057	24.8	25.1	0.3	1
LEWES_EiJ	mmu-mir-7686	18.4	19.6	1.2	1
LEWES_EiJ	mmu-mir-9768	53.7	50.1	-3.6	3
LEWES_EiJ	mmu-mir-7065	25	22.7	-2.3	1
LEWES_EiJ	mmu-mir-1969	30.4	30.4	0	1
LEWES_EiJ	mmu-mir-8111	77.1	74	-3.1	1
LEWES_EiJ	mmu-mir-709	36	38.8	2.8	1
LEWES_EiJ	mmu-mir-1899	28.2	27.1	-1.1	1
LEWES_EiJ	mmu-mir-184	29	29.3	0.3	1
LEWES_EiJ	mmu-mir-6386	32.4	32.4	0	1
LEWES_EiJ	mmu-mir-7088	40.3	40.3	0	1
LEWES_EiJ	mmu-mir-467h	32.5	34.5	2	1
LEWES_EiJ	mmu-mir-463	20	20	0	1
LP_J	mmu-mir-3473f	69.5	68.6	-0.9	1
LP_J	mmu-mir-7682	20	22.8	2.8	1
LP_J	mmu-mir-8114	38.3	35	-3.3	1
LP_J	mmu-mir-6348	39.2	39.2	0	2
LP_J	mmu-mir-6354	46.9	49.2	2.3	2
LP_J	mmu-mir-7683	25.6	20.9	-4.7	2
LP_J	mmu-mir-5104	47.1	47.1	0	1
LP_J	mmu-mir-6905	22.5	23.1	0.6	1
LP_J	mmu-mir-7688	25.5	27.1	1.6	1
LP_J	mmu-mir-763	50.9	51.3	0.4	1
LP_J	mmu-mir-546	47.1	48.1	1	1
LP_J	mmu-mir-6914	27.6	24.9	-2.7	1
LP_J	mmu-mir-378b	31.1	34.9	3.8	2
LP_J	mmu-mir-5621	27.1	27.3	0.2	1
LP_J	mmu-mir-6538	51.7	49.6	-2.1	2
LP_J	mmu-mir-6937	21.3	21.3	0	1
LP_J	mmu-mir-680-3	23.1	20.4	-2.7	2
LP_J	mmu-mir-1190	38.2	42.4	4.2	1
LP_J	mmu-mir-713	35.3	35.3	0	1
LP_J	mmu-mir-327	17.1	16	-1.1	1
LP_J	mmu-mir-686	32.5	31.3	-1.2	1
LP_J	mmu-mir-687	21.7	19	-2.7	1
LP_J	mmu-mir-6390	37.5	36.6	-0.9	1
LP_J	mmu-mir-7213	39.4	43.5	4.1	1
LP_J	mmu-mir-3080	28.4	23	-5.4	1
LP_J	mmu-mir-1947	46.3	45.8	-0.5	1
LP_J	mmu-mir-5134	30.1	26.4	-3.7	1
LP_J	mmu-mir-1948	51.7	57.4	5.7	4
LP_J	mmu-mir-1258	42.8	33.2	-9.6	3
LP_J	mmu-mir-6355	29.1	25	-4.1	1
LP_J	mmu-mir-6358	30.3	25.5	-4.8	1
LP_J	mmu-mir-7001	34	35.4	1.4	1
LP_J	mmu-mir-695	34.7	31.8	-2.9	1
LP_J	mmu-mir-296	43.2	43.8	0.6	1
LP_J	mmu-mir-124-2	45.8	45.8	0	1
LP_J	mmu-mir-302b	23.3	23.3	0	1
LP_J	mmu-mir-302a	31.7	36.4	4.7	1
LP_J	mmu-mir-3963	22.5	15.9	-6.6	1
LP_J	mmu-mir-8119	43.2	42.3	-0.9	2
LP_J	mmu-mir-7021	19.3	18	-1.3	1
LP_J	mmu-mir-429	34.7	36.9	2.2	1
LP_J	mmu-mir-5625	32.4	31.3	-1.1	1
LP_J	mmu-mir-3473e	35	31	-4	1
LP_J	mmu-mir-6415	29	25.2	-3.8	2
LP_J	mmu-mir-7029	30.4	29.3	-1.1	1
LP_J	mmu-mir-8115	39.1	45.8	6.7	2
LP_J	mmu-mir-6370	31.6	31.2	-0.4	1
LP_J	mmu-mir-6371	27.1	27.1	0	1
LP_J	mmu-mir-680-1	34.5	33.1	-1.4	3
LP_J	mmu-mir-3572	41.4	44.1	2.7	1
LP_J	mmu-mir-7668	28.9	22.2	-6.7	2
LP_J	mmu-mir-7052	28.4	28.4	0	1
LP_J	mmu-mir-3103	25.3	20.4	-4.9	1
LP_J	mmu-mir-9768	53.7	52.9	-0.8	3
LP_J	mmu-mir-7065	25	22.7	-2.3	1
LP_J	mmu-mir-1969	30.4	30.4	0	1
LP_J	mmu-mir-8111	77.1	74	-3.1	1
LP_J	mmu-mir-709	36	38.8	2.8	1
LP_J	mmu-mir-1899	28.2	27.1	-1.1	1
LP_J	mmu-mir-7086	20.9	23.6	2.7	2
LP_J	mmu-mir-7087	31.8	31.8	0	1
LP_J	mmu-mir-184	29	29.3	0.3	1
LP_J	mmu-mir-7088	40.3	40.3	0	1
LP_J	mmu-mir-467h	32.5	34.5	2	1
LP_J	mmu-mir-6384	16.2	16.4	0.2	1
LP_J	mmu-mir-717	23.6	23.5	-0.1	1
MOLF_EiJ	mmu-mir-6342	38.2	30.9	-7.3	7
MOLF_EiJ	mmu-mir-6896	17.8	13.6	-4.2	2
MOLF_EiJ	mmu-mir-5103	39.4	35.7	-3.7	1
MOLF_EiJ	mmu-mir-6897	26.3	20.4	-5.9	2
MOLF_EiJ	mmu-mir-6350	22.5	24.5	2	3
MOLF_EiJ	mmu-mir-7681	29	35.4	6.4	1
MOLF_EiJ	mmu-mir-6899	22	22.6	0.6	2
MOLF_EiJ	mmu-mir-6900	28.2	26.9	-1.3	1
MOLF_EiJ	mmu-mir-6345	37.8	37.8	0	1
MOLF_EiJ	mmu-mir-3473f	69.5	68.6	-0.9	1
MOLF_EiJ	mmu-mir-6346	24.3	24	-0.3	2
MOLF_EiJ	mmu-mir-6903	32	32.3	0.3	2
MOLF_EiJ	mmu-mir-7682	20	22.8	2.8	1
MOLF_EiJ	mmu-mir-6354	46.9	47.8	0.9	1
MOLF_EiJ	mmu-mir-6904	23	21.7	-1.3	2
MOLF_EiJ	mmu-mir-1981	30.3	30.4	0.1	2
MOLF_EiJ	mmu-mir-3962	26.8	23	-3.8	2
MOLF_EiJ	mmu-mir-5104	47.1	48.4	1.3	1
MOLF_EiJ	mmu-mir-6413	27.5	29.2	1.7	3
MOLF_EiJ	mmu-mir-1929	43	43	0	2
MOLF_EiJ	mmu-mir-6906	17.3	17.3	0	1
MOLF_EiJ	mmu-mir-6408	38.4	37.9	-0.5	1
MOLF_EiJ	mmu-mir-5108	32	33.4	1.4	3
MOLF_EiJ	mmu-mir-6409	28.2	26.3	-1.9	2
MOLF_EiJ	mmu-mir-6907	24.3	25.6	1.3	1
MOLF_EiJ	mmu-mir-6913	24.1	24.1	0	1
MOLF_EiJ	mmu-mir-1191b	16.4	17.8	1.4	1
MOLF_EiJ	mmu-mir-7688	25.5	27.1	1.6	1
MOLF_EiJ	mmu-mir-3058	42.2	40.3	-1.9	1
MOLF_EiJ	mmu-mir-378d	35	32.2	-2.8	4
MOLF_EiJ	mmu-mir-546	47.1	45.8	-1.3	2
MOLF_EiJ	mmu-mir-677	17.5	19.3	1.8	1
MOLF_EiJ	mmu-mir-6914	27.6	24.4	-3.2	4
MOLF_EiJ	mmu-mir-6372	29.5	27.2	-2.3	1
MOLF_EiJ	mmu-mir-216a	30	30	0	1
MOLF_EiJ	mmu-mir-6919	29	29.1	0.1	1
MOLF_EiJ	mmu-mir-3061	65.4	70.6	5.2	3
MOLF_EiJ	mmu-mir-7652	28.4	26.5	-1.9	1
MOLF_EiJ	mmu-mir-6921	32	29.8	-2.2	1
MOLF_EiJ	mmu-mir-5100	24.8	23.8	-1	1
MOLF_EiJ	mmu-mir-6923	31.2	29.5	-1.7	1
MOLF_EiJ	mmu-mir-3062	43.9	37.7	-6.2	2
MOLF_EiJ	mmu-mir-1934	45.7	45.2	-0.5	1
MOLF_EiJ	mmu-mir-7115	22.4	21.8	-0.6	1
MOLF_EiJ	mmu-mir-7653	20.9	22.4	1.5	2
MOLF_EiJ	mmu-mir-7679	23.7	19.8	-3.9	1
MOLF_EiJ	mmu-mir-301a	37	36	-1	1
MOLF_EiJ	mmu-mir-7235	22.7	25.2	2.5	1
MOLF_EiJ	mmu-mir-6927	43.6	43.6	0	1
MOLF_EiJ	mmu-mir-5119	23.2	23.2	0	1
MOLF_EiJ	mmu-mir-6929	36	38.9	2.9	1
MOLF_EiJ	mmu-mir-6930	27.1	20.2	-6.9	1
MOLF_EiJ	mmu-mir-6931	29.4	29.2	-0.2	2
MOLF_EiJ	mmu-mir-3968	28.9	29.5	0.6	2
MOLF_EiJ	mmu-mir-5621	27.1	22.7	-4.4	1
MOLF_EiJ	mmu-mir-1932	38.9	37.4	-1.5	2
MOLF_EiJ	mmu-mir-338	41.9	36.6	-5.3	3
MOLF_EiJ	mmu-mir-3065	39	36.3	-2.7	2
MOLF_EiJ	mmu-mir-6538	51.7	51.5	-0.2	1
MOLF_EiJ	mmu-mir-680-3	23.1	22.3	-0.8	1
MOLF_EiJ	mmu-mir-5627	40.3	35.8	-4.5	1
MOLF_EiJ	mmu-mir-681	41.1	35.5	-5.6	2
MOLF_EiJ	mmu-mir-5101	25.2	21.3	-3.9	1
MOLF_EiJ	mmu-mir-5135	44.1	31.1	-13	3
MOLF_EiJ	mmu-mir-1190	38.2	38.9	0.7	1
MOLF_EiJ	mmu-mir-342	46.8	47.1	0.3	2
MOLF_EiJ	mmu-mir-673	42.3	43.4	1.1	1
MOLF_EiJ	mmu-mir-1188	42.2	43	0.8	1
MOLF_EiJ	mmu-mir-882	21.5	21.8	0.3	2
MOLF_EiJ	mmu-mir-1197	37.1	37.1	0	1
MOLF_EiJ	mmu-mir-654	23.8	23.8	0	2
MOLF_EiJ	mmu-mir-453	32.5	29.2	-3.3	1
MOLF_EiJ	mmu-mir-5124a	24.6	22.2	-2.4	1
MOLF_EiJ	mmu-mir-449b	30.8	31.5	0.7	1
MOLF_EiJ	mmu-mir-327	17.1	16	-1.1	1
MOLF_EiJ	mmu-mir-16-1	37.7	38.4	0.7	1
MOLF_EiJ	mmu-mir-687	21.7	19	-2.7	1
MOLF_EiJ	mmu-mir-1971	37.1	34.7	-2.4	2
MOLF_EiJ	mmu-mir-6390	37.5	36.6	-0.9	1
MOLF_EiJ	mmu-mir-6239	35.6	30.2	-5.4	2
MOLF_EiJ	mmu-mir-6241	33.1	33.9	0.8	1
MOLF_EiJ	mmu-mir-6391	33.6	34.2	0.6	1
MOLF_EiJ	mmu-mir-7212	31.2	26.3	-4.9	2
MOLF_EiJ	mmu-mir-6952	26.2	19.9	-6.3	3
MOLF_EiJ	mmu-mir-1942	26.9	24.1	-2.8	3
MOLF_EiJ	mmu-mir-3079	55.6	55.6	0	1
MOLF_EiJ	mmu-mir-6956	24.5	27.7	3.2	1
MOLF_EiJ	mmu-mir-6957	21.5	17.7	-3.8	1
MOLF_EiJ	mmu-mir-3080	28.4	23	-5.4	1
MOLF_EiJ	mmu-mir-6393	29.4	29.4	0	1
MOLF_EiJ	mmu-mir-6959	32.2	32.2	0	1
MOLF_EiJ	mmu-mir-1291	37.1	37.7	0.6	2
MOLF_EiJ	mmu-mir-6962	19.5	20.3	0.8	2
MOLF_EiJ	mmu-mir-6365	25	30.9	5.9	5
MOLF_EiJ	mmu-mir-8095	34.1	34.1	0	1
MOLF_EiJ	mmu-mir-6362	33.7	35.5	1.8	2
MOLF_EiJ	mmu-mir-690	29	31.3	2.3	1
MOLF_EiJ	mmu-mir-1946a	44.5	43.4	-1.1	1
MOLF_EiJ	mmu-mir-1947	46.3	48.8	2.5	3
MOLF_EiJ	mmu-mir-3470b	47.1	35	-12.1	8
MOLF_EiJ	mmu-mir-6363	23.1	21.7	-1.4	1
MOLF_EiJ	mmu-mir-125b-2	34.4	34.4	0	1
MOLF_EiJ	mmu-mir-155	27.2	27.2	0	1
MOLF_EiJ	mmu-mir-6367	33.9	38.9	5	2
MOLF_EiJ	mmu-mir-6964	18.1	15.7	-2.4	1
MOLF_EiJ	mmu-mir-6975	22.7	23.6	0.9	2
MOLF_EiJ	mmu-mir-7b	35	35.6	0.6	1
MOLF_EiJ	mmu-mir-1195	47	44.8	-2.2	3
MOLF_EiJ	mmu-mir-1948	51.7	57.4	5.7	4
MOLF_EiJ	mmu-mir-6979	27.4	23.4	-4	2
MOLF_EiJ	mmu-mir-6980	32.8	32.8	0	1
MOLF_EiJ	mmu-mir-1258	42.8	36.1	-6.7	2
MOLF_EiJ	mmu-mir-7220	19.5	19.2	-0.3	1
MOLF_EiJ	mmu-mir-6982	36.9	38.8	1.9	1
MOLF_EiJ	mmu-mir-694	23.7	27.6	3.9	1
MOLF_EiJ	mmu-mir-6356	23.1	23.1	0	1
MOLF_EiJ	mmu-mir-6357	33.5	33.8	0.3	1
MOLF_EiJ	mmu-mir-6358	30.3	25.5	-4.8	1
MOLF_EiJ	mmu-mir-6987	32	30.2	-1.8	1
MOLF_EiJ	mmu-mir-5136	25.3	26.4	1.1	2
MOLF_EiJ	mmu-mir-6993	19.9	17.4	-2.5	1
MOLF_EiJ	mmu-mir-496b	23.8	21.6	-2.2	2
MOLF_EiJ	mmu-mir-101b	39.6	37	-2.6	1
MOLF_EiJ	mmu-mir-8091	47.8	49.5	1.7	1
MOLF_EiJ	mmu-mir-3085	42.9	42.6	-0.3	1
MOLF_EiJ	mmu-mir-6405	54.9	43	-11.9	4
MOLF_EiJ	mmu-mir-6995	24.9	27.4	2.5	1
MOLF_EiJ	mmu-mir-5623	31.6	32.7	1.1	1
MOLF_EiJ	mmu-mir-3086	62.9	64.9	2	3
MOLF_EiJ	mmu-mir-669f	47.1	47.3	0.2	1
MOLF_EiJ	mmu-mir-669e	39.7	43.7	4	2
MOLF_EiJ	mmu-mir-669b	37.3	34.8	-2.5	1
MOLF_EiJ	mmu-mir-466f-2	41.4	41.7	0.3	1
MOLF_EiJ	mmu-mir-297a-2	39.1	37.4	-1.7	1
MOLF_EiJ	mmu-mir-467c	28.9	25.9	-3	2
MOLF_EiJ	mmu-mir-467d	32.9	33.3	0.4	1
MOLF_EiJ	mmu-mir-466a	22.7	22.7	0	1
MOLF_EiJ	mmu-mir-466l	42.3	35.6	-6.7	2
MOLF_EiJ	mmu-mir-669i	37.5	37.1	-0.4	1
MOLF_EiJ	mmu-mir-3088	34.4	30.2	-4.2	1
MOLF_EiJ	mmu-mir-133c	31	27.7	-3.3	1
MOLF_EiJ	mmu-mir-3089	35.2	36.7	1.5	2
MOLF_EiJ	mmu-mir-8093	59.7	54	-5.7	4
MOLF_EiJ	mmu-mir-5129	28.1	29.6	1.5	1
MOLF_EiJ	mmu-mir-129-2	48	50.7	2.7	1
MOLF_EiJ	mmu-mir-7002	21.8	20.3	-1.5	1
MOLF_EiJ	mmu-mir-6339	40.6	38.4	-2.2	1
MOLF_EiJ	mmu-mir-1953	40.7	40.4	-0.3	1
MOLF_EiJ	mmu-mir-296	43.2	43.8	0.6	1
MOLF_EiJ	mmu-mir-7005	28.5	27.8	-0.7	1
MOLF_EiJ	mmu-mir-3091	46.7	45.3	-1.4	2
MOLF_EiJ	mmu-mir-7007	24	22.6	-1.4	3
MOLF_EiJ	mmu-mir-466q	44.1	35.7	-8.4	3
MOLF_EiJ	mmu-mir-21b	25.3	25	-0.3	1
MOLF_EiJ	mmu-mir-7008	21	19.3	-1.7	2
MOLF_EiJ	mmu-mir-6378	32.3	33.7	1.4	2
MOLF_EiJ	mmu-mir-6377	27	23.3	-3.7	1
MOLF_EiJ	mmu-mir-7010	19.8	20.2	0.4	2
MOLF_EiJ	mmu-mir-7011	37.2	35.7	-1.5	1
MOLF_EiJ	mmu-mir-7012	27.7	27.7	0	1
MOLF_EiJ	mmu-mir-7014	20.5	20.3	-0.2	1
MOLF_EiJ	mmu-mir-6481	22.5	19	-3.5	1
MOLF_EiJ	mmu-mir-669n	17	17.8	0.8	1
MOLF_EiJ	mmu-mir-5106	22.4	19	-3.4	2
MOLF_EiJ	mmu-mir-6397	35.4	30.8	-4.6	1
MOLF_EiJ	mmu-mir-7226	23.6	19	-4.6	1
MOLF_EiJ	mmu-mir-1957a	27.7	22.6	-5.1	2
MOLF_EiJ	mmu-mir-697	38.8	37.5	-1.3	1
MOLF_EiJ	mmu-mir-6403	53.6	53.7	0.1	1
MOLF_EiJ	mmu-mir-34a	42.6	42.8	0.2	1
MOLF_EiJ	mmu-mir-5625	32.4	29.1	-3.3	2
MOLF_EiJ	mmu-mir-467g	50.8	47.8	-3	1
MOLF_EiJ	mmu-mir-6417	39.6	39.6	0	1
MOLF_EiJ	mmu-mir-1187	39.3	39.3	0	1
MOLF_EiJ	mmu-mir-7029	30.4	29.3	-1.1	1
MOLF_EiJ	mmu-mir-7030	22.8	22.8	0	1
MOLF_EiJ	mmu-mir-7031	19.3	19.3	0	1
MOLF_EiJ	mmu-mir-8115	39.1	39.2	0.1	3
MOLF_EiJ	mmu-mir-7647	32	32	0	1
MOLF_EiJ	mmu-mir-7032	53.2	48.3	-4.9	3
MOLF_EiJ	mmu-mir-7033	33.5	33.5	0	1
MOLF_EiJ	mmu-mir-7036a	25.3	25	-0.3	1
MOLF_EiJ	mmu-mir-7037	28.7	28.3	-0.4	2
MOLF_EiJ	mmu-mir-7038	24.8	23.2	-1.6	1
MOLF_EiJ	mmu-mir-6370	31.6	31.2	-0.4	1
MOLF_EiJ	mmu-mir-96	47.9	47.9	0	1
MOLF_EiJ	mmu-mir-183	26.2	26.6	0.4	1
MOLF_EiJ	mmu-mir-6371	27.1	27.1	0	1
MOLF_EiJ	mmu-mir-468	14.5	13.8	-0.7	1
MOLF_EiJ	mmu-mir-6374	27.9	25	-2.9	1
MOLF_EiJ	mmu-mir-7661	17.2	13.1	-4.1	1
MOLF_EiJ	mmu-mir-7660	23.9	27	3.1	2
MOLF_EiJ	mmu-mir-7043	31	30.1	-0.9	1
MOLF_EiJ	mmu-mir-3098	46.3	43.5	-2.8	2
MOLF_EiJ	mmu-mir-680-1	34.5	33.9	-0.6	1
MOLF_EiJ	mmu-mir-293	29.2	28.6	-0.6	1
MOLF_EiJ	mmu-mir-295	30.9	30.9	0	1
MOLF_EiJ	mmu-mir-3572	41.4	43.6	2.2	2
MOLF_EiJ	mmu-mir-7048	24.5	24.5	0	1
MOLF_EiJ	mmu-mir-1191a	47.2	45.8	-1.4	1
MOLF_EiJ	mmu-mir-7049	26.7	22.2	-4.5	1
MOLF_EiJ	mmu-mir-7668	28.9	22.2	-6.7	2
MOLF_EiJ	mmu-mir-7052	28.4	25.2	-3.2	2
MOLF_EiJ	mmu-mir-7053	41.2	42	0.8	2
MOLF_EiJ	mmu-mir-707	29.7	29.7	0	1
MOLF_EiJ	mmu-mir-5121	25.4	23.3	-2.1	1
MOLF_EiJ	mmu-mir-7055	16.6	15.3	-1.3	1
MOLF_EiJ	mmu-mir-6238	26.8	25.9	-0.9	2
MOLF_EiJ	mmu-mir-344d-1	32.9	32.9	0	1
MOLF_EiJ	mmu-mir-344d-3	45.2	44.5	-0.7	1
MOLF_EiJ	mmu-mir-344i	46.8	49.5	2.7	1
MOLF_EiJ	mmu-mir-7057	24.8	25.1	0.3	1
MOLF_EiJ	mmu-mir-3103	25.3	20.4	-4.9	1
MOLF_EiJ	mmu-mir-7061	18.2	15.3	-2.9	1
MOLF_EiJ	mmu-mir-7686	18.4	19.6	1.2	1
MOLF_EiJ	mmu-mir-3105	43.6	36.7	-6.9	1
MOLF_EiJ	mmu-mir-9768	53.7	52.8	-0.9	2
MOLF_EiJ	mmu-mir-7065	25	22.7	-2.3	1
MOLF_EiJ	mmu-mir-8108	31.6	28.2	-3.4	2
MOLF_EiJ	mmu-mir-28b	22.4	20.7	-1.7	1
MOLF_EiJ	mmu-mir-7070	36.6	37.3	0.7	1
MOLF_EiJ	mmu-mir-7076	27.8	27.8	0	1
MOLF_EiJ	mmu-mir-7077	21.9	18.2	-3.7	1
MOLF_EiJ	mmu-mir-7237	25.9	26.2	0.3	2
MOLF_EiJ	mmu-mir-7079	25.1	23.9	-1.2	1
MOLF_EiJ	mmu-mir-6237	28.1	29	0.9	1
MOLF_EiJ	mmu-mir-7081	28.8	27.1	-1.7	2
MOLF_EiJ	mmu-mir-199a-1	28.9	31.4	2.5	2
MOLF_EiJ	mmu-mir-1946b	68.7	66	-2.7	3
MOLF_EiJ	mmu-mir-7084	31.3	31.3	0	1
MOLF_EiJ	mmu-mir-7086	20.9	23.6	2.7	2
MOLF_EiJ	mmu-mir-7087	31.8	31.8	0	1
MOLF_EiJ	mmu-mir-130c	19.6	20.3	0.7	1
MOLF_EiJ	mmu-mir-6385	48.7	44.7	-4	2
MOLF_EiJ	mmu-mir-7241	21.6	16.2	-5.4	1
MOLF_EiJ	mmu-mir-5626	20.5	17.8	-2.7	1
MOLF_EiJ	mmu-mir-8107	45.8	45.8	0	1
MOLF_EiJ	mmu-mir-8106	56.9	63.8	6.9	1
MOLF_EiJ	mmu-mir-717	23.6	22.3	-1.3	1
MOLF_EiJ	mmu-mir-743a	23	22.6	-0.4	1
MOLF_EiJ	mmu-mir-742	25.9	25.9	0	1
MOLF_EiJ	mmu-mir-463	20	20	0	1
MOLF_EiJ	mmu-mir-7092	17.6	10.5	-7.1	1
MOLF_EiJ	mmu-mir-676	41.5	41.8	0.3	1
MOLF_EiJ	mmu-mir-764	49.6	50	0.4	1
MOLF_EiJ	mmu-mir-3473a	37.7	39.3	1.6	1
NOD_ShiLtJ	mmu-mir-8096	49.5	49.3	-0.2	1
NOD_ShiLtJ	mmu-mir-6348	39.2	39.2	0	2
NOD_ShiLtJ	mmu-mir-6354	46.9	49.2	2.3	2
NOD_ShiLtJ	mmu-mir-7683	25.6	20.9	-4.7	2
NOD_ShiLtJ	mmu-mir-5104	47.1	47.1	0	1
NOD_ShiLtJ	mmu-mir-6905	22.5	23.1	0.6	1
NOD_ShiLtJ	mmu-mir-7688	25.5	27.1	1.6	1
NOD_ShiLtJ	mmu-mir-546	47.1	48.1	1	1
NOD_ShiLtJ	mmu-mir-3060	42.4	27.7	-14.7	4
NOD_ShiLtJ	mmu-mir-1933	30.6	32.8	2.2	1
NOD_ShiLtJ	mmu-mir-378b	31.1	34.9	3.8	2
NOD_ShiLtJ	mmu-mir-5621	27.1	27.3	0.2	1
NOD_ShiLtJ	mmu-mir-6538	51.7	49.6	-2.1	2
NOD_ShiLtJ	mmu-mir-680-3	23.1	20.4	-2.7	2
NOD_ShiLtJ	mmu-mir-3067	41.4	41.4	0	1
NOD_ShiLtJ	mmu-mir-1190	38.2	42.4	4.2	1
NOD_ShiLtJ	mmu-mir-342	46.8	47.1	0.3	2
NOD_ShiLtJ	mmu-mir-673	42.3	43.4	1.1	1
NOD_ShiLtJ	mmu-mir-1188	42.2	43	0.8	1
NOD_ShiLtJ	mmu-mir-882	21.5	21.8	0.3	1
NOD_ShiLtJ	mmu-mir-1197	37.1	37.1	0	1
NOD_ShiLtJ	mmu-mir-453	32.5	29.2	-3.3	1
NOD_ShiLtJ	mmu-mir-5124a	24.6	22.2	-2.4	1
NOD_ShiLtJ	mmu-mir-327	17.1	16	-1.1	1
NOD_ShiLtJ	mmu-mir-378c	27	26.6	-0.4	2
NOD_ShiLtJ	mmu-mir-686	32.5	31.3	-1.2	1
NOD_ShiLtJ	mmu-mir-6541	39.6	38.8	-0.8	1
NOD_ShiLtJ	mmu-mir-687	21.7	19	-2.7	1
NOD_ShiLtJ	mmu-mir-1971	37.1	37.1	0	1
NOD_ShiLtJ	mmu-mir-7213	39.4	43.5	4.1	1
NOD_ShiLtJ	mmu-mir-3080	28.4	23	-5.4	1
NOD_ShiLtJ	mmu-mir-1947	46.3	45.8	-0.5	1
NOD_ShiLtJ	mmu-mir-5134	30.1	26.4	-3.7	1
NOD_ShiLtJ	mmu-mir-6980	32.8	30.4	-2.4	1
NOD_ShiLtJ	mmu-mir-1258	42.8	33.2	-9.6	3
NOD_ShiLtJ	mmu-mir-7220	19.5	19.2	-0.3	1
NOD_ShiLtJ	mmu-mir-6982	36.9	38.8	1.9	1
NOD_ShiLtJ	mmu-mir-5129	28.1	29.6	1.5	1
NOD_ShiLtJ	mmu-mir-7001	34	35.4	1.4	1
NOD_ShiLtJ	mmu-mir-6339	40.6	38.4	-2.2	1
NOD_ShiLtJ	mmu-mir-1953	40.7	40.4	-0.3	1
NOD_ShiLtJ	mmu-mir-695	34.7	31.8	-2.9	1
NOD_ShiLtJ	mmu-mir-7014	20.5	20.3	-0.2	1
NOD_ShiLtJ	mmu-mir-6381	23	22.7	-0.3	1
NOD_ShiLtJ	mmu-mir-6398	29.2	28.4	-0.8	1
NOD_ShiLtJ	mmu-mir-8119	43.2	42.3	-0.9	2
NOD_ShiLtJ	mmu-mir-7021	19.3	18	-1.3	1
NOD_ShiLtJ	mmu-mir-8115	39.1	45.8	6.7	2
NOD_ShiLtJ	mmu-mir-7040	26.9	24.7	-2.2	1
NOD_ShiLtJ	mmu-mir-7668	28.9	26.1	-2.8	2
NOD_ShiLtJ	mmu-mir-7052	28.4	28.4	0	1
NOD_ShiLtJ	mmu-mir-6238	26.8	28.3	1.5	2
NOD_ShiLtJ	mmu-mir-8111	77.1	74	-3.1	1
NOD_ShiLtJ	mmu-mir-709	36	38.8	2.8	1
NOD_ShiLtJ	mmu-mir-6384	16.2	16.4	0.2	1
NOD_ShiLtJ	mmu-mir-717	23.6	23.5	-0.1	1
NOD_ShiLtJ	mmu-mir-7092	17.6	10.5	-7.1	1
NZB_B1NJ	mmu-mir-8096	49.5	49.3	-0.2	1
NZB_B1NJ	mmu-mir-6346	24.3	22.6	-1.7	1
NZB_B1NJ	mmu-mir-6348	39.2	39.2	0	2
NZB_B1NJ	mmu-mir-6354	46.9	49.2	2.3	2
NZB_B1NJ	mmu-mir-7683	25.6	20.9	-4.7	2
NZB_B1NJ	mmu-mir-6905	22.5	23.1	0.6	1
NZB_B1NJ	mmu-mir-3060	42.4	42.4	0	1
NZB_B1NJ	mmu-mir-1933	30.6	32.8	2.2	1
NZB_B1NJ	mmu-mir-216a	30	30	0	1
NZB_B1NJ	mmu-mir-7652	28.4	26.5	-1.9	1
NZB_B1NJ	mmu-mir-6923	31.2	29.5	-1.7	1
NZB_B1NJ	mmu-mir-378b	31.1	34.9	3.8	2
NZB_B1NJ	mmu-mir-5621	27.1	27.3	0.2	1
NZB_B1NJ	mmu-mir-6538	51.7	49.6	-2.1	2
NZB_B1NJ	mmu-mir-680-3	23.1	20.4	-2.7	2
NZB_B1NJ	mmu-mir-3067	41.4	41.4	0	1
NZB_B1NJ	mmu-mir-1190	38.2	42.4	4.2	1
NZB_B1NJ	mmu-mir-3073a	45.8	45.8	0	1
NZB_B1NJ	mmu-mir-3073b	25.3	29.6	4.3	1
NZB_B1NJ	mmu-mir-6939	29	30.1	1.1	3
NZB_B1NJ	mmu-mir-6941	22.8	20.1	-2.7	1
NZB_B1NJ	mmu-mir-6388	24.9	27.2	2.3	1
NZB_B1NJ	mmu-mir-449b	30.8	29.5	-1.3	1
NZB_B1NJ	mmu-mir-6947	20	19.5	-0.5	1
NZB_B1NJ	mmu-mir-327	17.1	16	-1.1	1
NZB_B1NJ	mmu-mir-378c	27	26.6	-0.4	2
NZB_B1NJ	mmu-mir-686	32.5	31.3	-1.2	1
NZB_B1NJ	mmu-mir-687	21.7	19	-2.7	1
NZB_B1NJ	mmu-mir-1971	37.1	32.6	-4.5	4
NZB_B1NJ	mmu-mir-6391	33.6	34.2	0.6	1
NZB_B1NJ	mmu-mir-7213	39.4	43.5	4.1	1
NZB_B1NJ	mmu-mir-3080	28.4	23	-5.4	1
NZB_B1NJ	mmu-mir-1947	46.3	45.8	-0.5	1
NZB_B1NJ	mmu-mir-5134	30.1	26.4	-3.7	1
NZB_B1NJ	mmu-mir-6971	28.2	31.4	3.2	1
NZB_B1NJ	mmu-mir-6973a	28.9	25.4	-3.5	1
NZB_B1NJ	mmu-mir-6975	22.7	23.6	0.9	2
NZB_B1NJ	mmu-mir-1258	42.8	33.2	-9.6	3
NZB_B1NJ	mmu-mir-694	23.7	22.3	-1.4	1
NZB_B1NJ	mmu-mir-7001	34	35.4	1.4	1
NZB_B1NJ	mmu-mir-1953	40.7	40.4	-0.3	1
NZB_B1NJ	mmu-mir-7678	21.7	20.2	-1.5	1
NZB_B1NJ	mmu-mir-302b	23.3	23.3	0	1
NZB_B1NJ	mmu-mir-302a	31.7	36.4	4.7	1
NZB_B1NJ	mmu-mir-6381	23	22.7	-0.3	1
NZB_B1NJ	mmu-mir-6398	29.2	28.4	-0.8	1
NZB_B1NJ	mmu-mir-6403	53.6	53.7	0.1	1
NZB_B1NJ	mmu-mir-7018	36.7	36.7	0	1
NZB_B1NJ	mmu-mir-6399	22.6	20.3	-2.3	2
NZB_B1NJ	mmu-mir-7019	25.9	26.4	0.5	2
NZB_B1NJ	mmu-mir-7020	31.2	29.4	-1.8	2
NZB_B1NJ	mmu-mir-7021	19.3	18	-1.3	1
NZB_B1NJ	mmu-mir-6415	29	25.2	-3.8	1
NZB_B1NJ	mmu-mir-6240	24.7	21.9	-2.8	1
NZB_B1NJ	mmu-mir-7029	30.4	29.3	-1.1	1
NZB_B1NJ	mmu-mir-6370	31.6	31.2	-0.4	1
NZB_B1NJ	mmu-mir-6371	27.1	27.1	0	1
NZB_B1NJ	mmu-mir-468	14.5	13.8	-0.7	1
NZB_B1NJ	mmu-mir-6374	27.9	25	-2.9	1
NZB_B1NJ	mmu-mir-7668	28.9	26.1	-2.8	2
NZB_B1NJ	mmu-mir-6238	26.8	28.3	1.5	2
NZB_B1NJ	mmu-mir-7057	24.8	25.1	0.3	1
NZB_B1NJ	mmu-mir-9768	53.7	52.9	-0.8	3
NZB_B1NJ	mmu-mir-7065	25	22.7	-2.3	1
NZB_B1NJ	mmu-mir-1969	30.4	30.4	0	1
NZB_B1NJ	mmu-mir-1899	28.2	27.1	-1.1	1
NZB_B1NJ	mmu-mir-467h	32.5	34.5	2	1
NZB_B1NJ	mmu-mir-463	20	20	0	1
NZO_HlLtJ	mmu-mir-6348	39.2	39.2	0	2
NZO_HlLtJ	mmu-mir-6354	46.9	49.2	2.3	2
NZO_HlLtJ	mmu-mir-7683	25.6	20.9	-4.7	2
NZO_HlLtJ	mmu-mir-6905	22.5	23.1	0.6	1
NZO_HlLtJ	mmu-mir-3060	42.4	27.7	-14.7	4
NZO_HlLtJ	mmu-mir-6372	29.5	27.2	-2.3	1
NZO_HlLtJ	mmu-mir-216a	30	30	0	1
NZO_HlLtJ	mmu-mir-7652	28.4	26.5	-1.9	1
NZO_HlLtJ	mmu-mir-3062	43.9	43.5	-0.4	1
NZO_HlLtJ	mmu-mir-378b	31.1	34.9	3.8	2
NZO_HlLtJ	mmu-mir-5621	27.1	27.3	0.2	1
NZO_HlLtJ	mmu-mir-6538	51.7	49.6	-2.1	2
NZO_HlLtJ	mmu-mir-680-3	23.1	20.4	-2.7	2
NZO_HlLtJ	mmu-mir-3067	41.4	41.4	0	1
NZO_HlLtJ	mmu-mir-1190	38.2	42.4	4.2	1
NZO_HlLtJ	mmu-mir-3073a	45.8	45.8	0	1
NZO_HlLtJ	mmu-mir-3073b	25.3	29.6	4.3	1
NZO_HlLtJ	mmu-mir-6939	29	30.1	1.1	3
NZO_HlLtJ	mmu-mir-6941	22.8	20.1	-2.7	1
NZO_HlLtJ	mmu-mir-6388	24.9	27.2	2.3	1
NZO_HlLtJ	mmu-mir-449b	30.8	31.5	0.7	1
NZO_HlLtJ	mmu-mir-327	17.1	16	-1.1	1
NZO_HlLtJ	mmu-mir-378c	27	26.6	-0.4	2
NZO_HlLtJ	mmu-mir-686	32.5	31.3	-1.2	1
NZO_HlLtJ	mmu-mir-6541	39.6	38.8	-0.8	1
NZO_HlLtJ	mmu-mir-1971	37.1	32.6	-4.5	4
NZO_HlLtJ	mmu-mir-6391	33.6	34.2	0.6	1
NZO_HlLtJ	mmu-mir-7213	39.4	43.5	4.1	1
NZO_HlLtJ	mmu-mir-3080	28.4	23	-5.4	1
NZO_HlLtJ	mmu-mir-1947	46.3	45.8	-0.5	1
NZO_HlLtJ	mmu-mir-6964	18.1	15.7	-2.4	1
NZO_HlLtJ	mmu-mir-5134	30.1	26.4	-3.7	1
NZO_HlLtJ	mmu-mir-6975	22.7	25.4	2.7	1
NZO_HlLtJ	mmu-mir-877	36.5	36.5	0	1
NZO_HlLtJ	mmu-mir-1258	42.8	33.2	-9.6	3
NZO_HlLtJ	mmu-mir-694	23.7	22.3	-1.4	1
NZO_HlLtJ	mmu-mir-6356	23.1	21.6	-1.5	2
NZO_HlLtJ	mmu-mir-5129	28.1	29.6	1.5	1
NZO_HlLtJ	mmu-mir-7001	34	35.4	1.4	1
NZO_HlLtJ	mmu-mir-695	34.7	31.8	-2.9	1
NZO_HlLtJ	mmu-mir-7678	21.7	20.2	-1.5	1
NZO_HlLtJ	mmu-mir-7005	28.5	27.8	-0.7	1
NZO_HlLtJ	mmu-mir-6381	23	22.7	-0.3	1
NZO_HlLtJ	mmu-mir-8119	43.2	42.3	-0.9	2
NZO_HlLtJ	mmu-mir-6403	53.6	53.7	0.1	1
NZO_HlLtJ	mmu-mir-6240	24.7	21.9	-2.8	1
NZO_HlLtJ	mmu-mir-7029	30.4	29.3	-1.1	1
NZO_HlLtJ	mmu-let-7k	22.1	22.1	0	1
NZO_HlLtJ	mmu-mir-6371	27.1	27.1	0	1
NZO_HlLtJ	mmu-mir-468	14.5	13.8	-0.7	1
NZO_HlLtJ	mmu-mir-6374	27.9	25	-2.9	1
NZO_HlLtJ	mmu-mir-680-1	34.5	32.5	-2	2
NZO_HlLtJ	mmu-mir-290a	35.6	35.6	0	1
NZO_HlLtJ	mmu-mir-294	32.4	30.8	-1.6	1
NZO_HlLtJ	mmu-mir-3572	41.4	44.1	2.7	1
NZO_HlLtJ	mmu-mir-7668	28.9	22.2	-6.7	2
NZO_HlLtJ	mmu-mir-6238	26.8	28.3	1.5	2
NZO_HlLtJ	mmu-mir-7057	24.8	25.1	0.3	1
NZO_HlLtJ	mmu-mir-7065	25	22.7	-2.3	1
NZO_HlLtJ	mmu-mir-1969	30.4	30.4	0	1
NZO_HlLtJ	mmu-mir-1967	29.7	32.4	2.7	1
NZO_HlLtJ	mmu-mir-467h	32.5	34.5	2	1
NZO_HlLtJ	mmu-mir-463	20	20	0	1
NZW_LacJ	mmu-mir-3060	42.4	27.7	-14.7	4
NZW_LacJ	mmu-mir-1258	42.8	33.2	-9.6	3
NZW_LacJ	mmu-mir-6930	27.1	20.2	-6.9	1
NZW_LacJ	mmu-mir-6400	38.5	32.8	-5.7	3
NZW_LacJ	mmu-mir-3080	28.4	23	-5.4	1
NZW_LacJ	mmu-mir-6358	30.3	25.5	-4.8	1
NZW_LacJ	mmu-mir-7683	25.6	20.9	-4.7	2
NZW_LacJ	mmu-mir-5121	25.4	21.3	-4.1	2
NZW_LacJ	mmu-mir-5134	30.1	26.4	-3.7	1
NZW_LacJ	mmu-mir-8111	77.1	74	-3.1	1
NZW_LacJ	mmu-mir-695	34.7	31.8	-2.9	1
NZW_LacJ	mmu-mir-680-3	23.1	20.4	-2.7	2
NZW_LacJ	mmu-mir-6941	22.8	20.1	-2.7	1
NZW_LacJ	mmu-mir-6372	29.5	27.2	-2.3	1
NZW_LacJ	mmu-mir-6399	22.6	20.3	-2.3	2
NZW_LacJ	mmu-mir-7065	25	22.7	-2.3	1
NZW_LacJ	mmu-mir-7040	26.9	24.7	-2.2	1
NZW_LacJ	mmu-mir-6538	51.7	49.6	-2.1	2
NZW_LacJ	mmu-mir-7652	28.4	26.5	-1.9	1
NZW_LacJ	mmu-mir-7020	31.2	29.4	-1.8	2
NZW_LacJ	mmu-mir-7038	24.8	23.2	-1.6	1
NZW_LacJ	mmu-mir-6356	23.1	21.6	-1.5	2
NZW_LacJ	mmu-mir-7678	21.7	20.2	-1.5	1
NZW_LacJ	mmu-mir-694	23.7	22.3	-1.4	1
NZW_LacJ	mmu-mir-449b	30.8	29.5	-1.3	1
NZW_LacJ	mmu-mir-7021	19.3	18	-1.3	1
NZW_LacJ	mmu-mir-7055	16.6	15.3	-1.3	1
NZW_LacJ	mmu-mir-686	32.5	31.3	-1.2	1
NZW_LacJ	mmu-mir-327	17.1	16	-1.1	1
NZW_LacJ	mmu-mir-1899	28.2	27.1	-1.1	1
NZW_LacJ	mmu-mir-8119	43.2	42.3	-0.9	2
NZW_LacJ	mmu-mir-6238	26.8	25.9	-0.9	2
NZW_LacJ	mmu-mir-9768	53.7	52.9	-0.8	3
NZW_LacJ	mmu-mir-7005	28.5	27.8	-0.7	1
NZW_LacJ	mmu-mir-1947	46.3	45.8	-0.5	1
[truncated: 1,208 more rows]

## Sheet: C1SLs
List of miRNAs that changed their secondary structure in C1SLs
STRAIN	NAME	WILD_MFE	MUTANT_MFE	ΔΔG	N. of SNPs
C57BL/6J-Chr1BLD	mmu-mir-6342	38.2	32.6	-5.6	7
C57BL/6J-Chr1BLD	mmu-mir-6896	17.8	17.4	-0.4	1
C57BL/6J-Chr1BLD	mmu-mir-5103	39.4	35.7	-3.7	1
C57BL/6J-Chr1BLD	mmu-mir-6897	26.3	20.8	-5.5	3
C57BL/6J-Chr1BLD	mmu-mir-6350	22.5	24.5	2	3
C57BL/6J-Chr1BLD	mmu-mir-6899	22	22.6	0.6	2
C57BL/6J-Chr1BLD	mmu-mir-6351	35.9	34.9	-1	2
C57BL/6J-Chr1BLD	mmu-mir-6900	28.2	28.6	0.4	1
C57BL/6J-Chr1BLD	mmu-mir-6345	37.8	37.8	0	1
C57BL/6J-Chr1BLD	mmu-mir-3473f	69.5	58.1	-11.4	3
C57BL/6J-Chr1BLD	mmu-mir-6346	24.3	24	-0.3	2
C57BL/6J-Chr1BLD	mmu-mir-6903	32	32.3	0.3	2
C57BL/6J-Chr1BLD	mmu-mir-7682	20	22.8	2.8	1
C57BL/6J-Chr1BLD	mmu-mir-6354	46.9	47.8	0.9	1
C57BL/6J-Chr1BLD	mmu-mir-6904	23	21.7	-1.3	2
C57BL/6J-Chr1BLD	mmu-mir-1981	30.3	30.1	-0.2	1
C57BL/6J-Chr1BLD	mmu-mir-664	28.1	28.1	0	1
C57BL/6J-Chr1BLD	mmu-mir-3473c	41.4	34.2	-7.2	1
C57BL/6J-Chr1CM	mmu-mir-133b	58.8	58.4	-0.4	1
C57BL/6J-Chr1CM	mmu-mir-6342	38.2	30.9	-7.3	7
C57BL/6J-Chr1CM	mmu-mir-6896	17.8	17.4	-0.4	1
C57BL/6J-Chr1CM	mmu-mir-6897	26.3	20.8	-5.5	3
C57BL/6J-Chr1CM	mmu-mir-6350	22.5	24.5	2	3
C57BL/6J-Chr1CM	mmu-mir-7681	29	35.4	6.4	1
C57BL/6J-Chr1CM	mmu-mir-6899	22	22.6	0.6	2
C57BL/6J-Chr1CM	mmu-mir-6351	35.9	35.9	0	1
C57BL/6J-Chr1CM	mmu-mir-1928	25.7	24.7	-1	1
C57BL/6J-Chr1CM	mmu-mir-6344	30.7	29.7	-1	1
C57BL/6J-Chr1CM	mmu-mir-6900	28.2	26.9	-1.3	1
C57BL/6J-Chr1CM	mmu-mir-6345	37.8	37.8	0	1
C57BL/6J-Chr1CM	mmu-mir-3473f	69.5	58.1	-11.4	3
C57BL/6J-Chr1CM	mmu-mir-6346	24.3	24	-0.3	2
C57BL/6J-Chr1CM	mmu-mir-6903	32	32.3	0.3	1
C57BL/6J-Chr1CM	mmu-mir-7682	20	22.8	2.8	1
C57BL/6J-Chr1CM	mmu-mir-8114	38.3	35	-3.3	1
C57BL/6J-Chr1CM	mmu-mir-6354	46.9	47.8	0.9	1
C57BL/6J-Chr1CM	mmu-mir-6904	23	21.7	-1.3	2
C57BL/6J-Chr1CM	mmu-mir-1981	30.3	30.1	-0.2	1
C57BL/6J-Chr1DX	mmu-mir-6341	30.4	27.5	-2.9	2
C57BL/6J-Chr1DX	mmu-mir-6342	38.2	32.6	-5.6	7
C57BL/6J-Chr1DX	mmu-mir-6896	17.8	12.7	-5.1	3
C57BL/6J-Chr1DX	mmu-mir-6897	26.3	21.3	-5	2
C57BL/6J-Chr1DX	mmu-mir-6349	40.8	40.9	0.1	1
C57BL/6J-Chr1DX	mmu-mir-6351	35.9	34.9	-1	2
C57BL/6J-Chr1DX	mmu-mir-1928	25.7	25.5	-0.2	2
C57BL/6J-Chr1DX	mmu-mir-6344	30.7	29.7	-1	1
C57BL/6J-Chr1DX	mmu-mir-6900	28.2	26.9	-1.3	1
C57BL/6J-Chr1DX	mmu-mir-6902	20.3	20.3	0	1
C57BL/6J-Chr1DX	mmu-mir-3473f	69.5	68.6	-0.9	1
C57BL/6J-Chr1DX	mmu-mir-6346	24.3	25.9	1.6	1
C57BL/6J-Chr1DX	mmu-mir-6903	32	32.3	0.3	1
C57BL/6J-Chr1DX	mmu-mir-7682	20	22.8	2.8	1
C57BL/6J-Chr1DX	mmu-mir-6354	46.9	47.8	0.9	1
C57BL/6J-Chr1DX	mmu-mir-7683	25.6	20.9	-4.7	2
C57BL/6J-Chr1DX	mmu-mir-6904	23	23.1	0.1	3
C57BL/6J-Chr1DX	mmu-mir-1981	30.3	30.4	0.1	2
C57BL/6J-Chr1FX	mmu-mir-6342	38.2	30.9	-7.3	7
C57BL/6J-Chr1FX	mmu-mir-6896	17.8	17.4	-0.4	1
C57BL/6J-Chr1FX	mmu-mir-5103	39.4	35.7	-3.7	1
C57BL/6J-Chr1FX	mmu-mir-6897	26.3	20.8	-5.5	3
C57BL/6J-Chr1FX	mmu-mir-6350	22.5	24.5	2	3
C57BL/6J-Chr1FX	mmu-mir-7681	29	35.4	6.4	1
C57BL/6J-Chr1FX	mmu-mir-6899	22	22.6	0.6	2
C57BL/6J-Chr1FX	mmu-mir-6351	35.9	35.9	0	1
C57BL/6J-Chr1FX	mmu-mir-1928	25.7	24.7	-1	1
C57BL/6J-Chr1FX	mmu-mir-6900	28.2	26.9	-1.3	1
C57BL/6J-Chr1FX	mmu-mir-6902	20.3	20.3	0	1
C57BL/6J-Chr1FX	mmu-mir-3473f	69.5	68.6	-0.9	1
C57BL/6J-Chr1FX	mmu-mir-6346	24.3	24	-0.3	2
C57BL/6J-Chr1FX	mmu-mir-6903	32	32.3	0.3	1
C57BL/6J-Chr1FX	mmu-mir-7682	20	22.8	2.8	1
C57BL/6J-Chr1FX	mmu-mir-8114	38.3	35	-3.3	1
C57BL/6J-Chr1FX	mmu-mir-6354	46.9	47.8	0.9	1
C57BL/6J-Chr1FX	mmu-mir-6904	23	21.7	-1.3	2
C57BL/6J-Chr1FX	mmu-mir-1981	30.3	30.1	-0.2	1
C57BL/6J-Chr1FX	mmu-mir-664	28.1	28.1	0	1
C57BL/6J-Chr1HZ	mmu-mir-6342	38.2	32.6	-5.6	7
C57BL/6J-Chr1HZ	mmu-mir-5103	39.4	35.7	-3.7	1
C57BL/6J-Chr1HZ	mmu-mir-6897	26.3	21.3	-5	2
C57BL/6J-Chr1HZ	mmu-mir-6350	22.5	24.5	2	3
C57BL/6J-Chr1HZ	mmu-mir-7681	29	35.4	6.4	1
C57BL/6J-Chr1HZ	mmu-mir-6899	22	20.2	-1.8	2
C57BL/6J-Chr1HZ	mmu-mir-6351	35.9	34.9	-1	2
C57BL/6J-Chr1HZ	mmu-mir-6900	28.2	28.6	0.4	1
C57BL/6J-Chr1HZ	mmu-mir-6902	20.3	20.3	0	1
C57BL/6J-Chr1HZ	mmu-mir-3473f	69.5	56.9	-12.6	4
C57BL/6J-Chr1HZ	mmu-mir-6346	24.3	25.9	1.6	1
C57BL/6J-Chr1HZ	mmu-mir-6903	32	32.3	0.3	1
C57BL/6J-Chr1HZ	mmu-mir-7682	20	22.8	2.8	1
C57BL/6J-Chr1HZ	mmu-mir-8114	38.3	35	-3.3	1
C57BL/6J-Chr1HZ	mmu-mir-6354	46.9	47.8	0.9	1
C57BL/6J-Chr1HZ	mmu-mir-6904	23	21.7	-1.3	2
C57BL/6J-Chr1HZ	mmu-mir-1981	30.3	29.2	-1.1	2
C57BL/6J-Chr1HZ	mmu-mir-215	36.7	40.1	3.4	1
C57BL/6J-Chr1HZ	mmu-mir-3473c	41.4	34.2	-7.2	1
C57BL/6J-Chr1JD	mmu-mir-133b	58.8	58.4	-0.4	1
C57BL/6J-Chr1JD	mmu-mir-6342	38.2	30.9	-7.3	7
C57BL/6J-Chr1JD	mmu-mir-6896	17.8	17.4	-0.4	1
C57BL/6J-Chr1JD	mmu-mir-6897	26.3	20.8	-5.5	3
C57BL/6J-Chr1JD	mmu-mir-6899	22	22.6	0.6	2
C57BL/6J-Chr1JD	mmu-mir-6351	35.9	34.9	-1	2
C57BL/6J-Chr1JD	mmu-mir-1928	25.7	24.7	-1	1
C57BL/6J-Chr1JD	mmu-mir-6900	28.2	26.9	-1.3	1
C57BL/6J-Chr1JD	mmu-mir-6345	37.8	37.8	0	1
C57BL/6J-Chr1JD	mmu-mir-3473f	69.5	58.1	-11.4	3
C57BL/6J-Chr1JD	mmu-mir-6346	24.3	25.9	1.6	1
C57BL/6J-Chr1JD	mmu-mir-6903	32	32.3	0.3	1
C57BL/6J-Chr1JD	mmu-mir-7682	20	22.8	2.8	1
C57BL/6J-Chr1JD	mmu-mir-8114	38.3	35	-3.3	1
C57BL/6J-Chr1JD	mmu-mir-6354	46.9	47.8	0.9	1
C57BL/6J-Chr1JD	mmu-mir-6904	23	21.7	-1.3	2
C57BL/6J-Chr1JD	mmu-mir-1981	30.3	30.1	-0.2	1
C57BL/6J-Chr1JD	mmu-mir-664	28.1	28.1	0	1
C57BL/6J-Chr1JD	mmu-mir-3962	26.8	23	-3.8	2
C57BL/6J-Chr1KM	mmu-mir-6897	26.3	21.4	-4.9	3
C57BL/6J-Chr1KM	mmu-mir-6350	22.5	22.5	0	1
C57BL/6J-Chr1KM	mmu-mir-6346	24.3	22.6	-1.7	1
C57BL/6J-Chr1KM	mmu-mir-7682	20	22.8	2.8	1
C57BL/6J-Chr1KM	mmu-mir-6348	39.2	39.2	0	2
C57BL/6J-Chr1KM	mmu-mir-6354	46.9	49.2	2.3	2
C57BL/6J-Chr1KM	mmu-mir-7683	25.6	17.4	-8.2	3
C57BL/6J-Chr1PD	mmu-mir-6341	30.4	27.5	-2.9	2
C57BL/6J-Chr1PD	mmu-mir-133b	58.8	58.4	-0.4	1
C57BL/6J-Chr1PD	mmu-mir-6342	38.2	30.9	-7.3	7
C57BL/6J-Chr1PD	mmu-mir-6896	17.8	17.4	-0.4	1
C57BL/6J-Chr1PD	mmu-mir-5103	39.4	35.7	-3.7	1
C57BL/6J-Chr1PD	mmu-mir-6897	26.3	20.8	-5.5	3
C57BL/6J-Chr1PD	mmu-mir-6350	22.5	24.5	2	3
C57BL/6J-Chr1PD	mmu-mir-7681	29	35.4	6.4	1
C57BL/6J-Chr1PD	mmu-mir-6899	22	22.6	0.6	2
C57BL/6J-Chr1PD	mmu-mir-6351	35.9	35.9	0	1
C57BL/6J-Chr1PD	mmu-mir-1928	25.7	24.7	-1	1
C57BL/6J-Chr1PD	mmu-mir-6900	28.2	26.9	-1.3	1
C57BL/6J-Chr1PD	mmu-mir-3473f	69.5	68.6	-0.9	1
C57BL/6J-Chr1PD	mmu-mir-6346	24.3	25.9	1.6	1
C57BL/6J-Chr1PD	mmu-mir-6903	32	32.3	0.3	1
C57BL/6J-Chr1PD	mmu-mir-7682	20	22.8	2.8	1
C57BL/6J-Chr1PD	mmu-mir-8114	38.3	35	-3.3	1
C57BL/6J-Chr1PD	mmu-mir-6354	46.9	47.8	0.9	1
C57BL/6J-Chr1PD	mmu-mir-6904	23	21.7	-1.3	2
C57BL/6J-Chr1QP	mmu-mir-6341	30.4	29.8	-0.6	1
C57BL/6J-Chr1QP	mmu-mir-133b	58.8	58.4	-0.4	1
C57BL/6J-Chr1QP	mmu-mir-6896	17.8	17.4	-0.4	1
C57BL/6J-Chr1QP	mmu-mir-5103	39.4	35.7	-3.7	1
C57BL/6J-Chr1QP	mmu-mir-6897	26.3	20.8	-5.5	3
C57BL/6J-Chr1QP	mmu-mir-6350	22.5	24.5	2	3
C57BL/6J-Chr1QP	mmu-mir-7681	29	35.4	6.4	1
C57BL/6J-Chr1QP	mmu-mir-6899	22	22.6	0.6	2
C57BL/6J-Chr1QP	mmu-mir-6351	35.9	35.9	0	1
C57BL/6J-Chr1QP	mmu-mir-1928	25.7	25.5	-0.2	2
C57BL/6J-Chr1QP	mmu-mir-6900	28.2	26.9	-1.3	1
C57BL/6J-Chr1QP	mmu-mir-3473f	69.5	68.6	-0.9	1
C57BL/6J-Chr1QP	mmu-mir-6346	24.3	25.9	1.6	1
C57BL/6J-Chr1QP	mmu-mir-6903	32	32.3	0.3	1
C57BL/6J-Chr1QP	mmu-mir-7682	20	22.8	2.8	1
C57BL/6J-Chr1QP	mmu-mir-6354	46.9	47.8	0.9	1
C57BL/6J-Chr1QP	mmu-mir-6904	23	21.7	-1.3	2
C57BL/6J-Chr1QP	mmu-mir-1981	30.3	30.1	-0.2	1
C57BL/6J-Chr1QP	mmu-mir-3473c	41.4	34.2	-7.2	1
C57BL/6J-Chr1SMX	mmu-mir-133b	58.8	58.4	-0.4	1
C57BL/6J-Chr1SMX	mmu-mir-6342	38.2	30.9	-7.3	7
C57BL/6J-Chr1SMX	mmu-mir-6896	17.8	17.4	-0.4	1
C57BL/6J-Chr1SMX	mmu-mir-5103	39.4	35.7	-3.7	1
C57BL/6J-Chr1SMX	mmu-mir-6897	26.3	20.8	-5.5	3
C57BL/6J-Chr1SMX	mmu-mir-6350	22.5	24.5	2	3
C57BL/6J-Chr1SMX	mmu-mir-7681	29	35.4	6.4	1
C57BL/6J-Chr1SMX	mmu-mir-6899	22	22.6	0.6	2
C57BL/6J-Chr1SMX	mmu-mir-6351	35.9	35.9	0	1
C57BL/6J-Chr1SMX	mmu-mir-1928	25.7	24.7	-1	1
C57BL/6J-Chr1SMX	mmu-mir-6900	28.2	26.9	-1.3	1
C57BL/6J-Chr1SMX	mmu-mir-6345	37.8	37.8	0	1
C57BL/6J-Chr1SMX	mmu-mir-3473f	69.5	58.1	-11.4	3
C57BL/6J-Chr1SMX	mmu-mir-6346	24.3	25.9	1.6	1
C57BL/6J-Chr1SMX	mmu-mir-6903	32	32.3	0.3	1
C57BL/6J-Chr1SMX	mmu-mir-7682	20	22.8	2.8	1
C57BL/6J-Chr1SMX	mmu-mir-6348	39.2	37.8	-1.4	1
C57BL/6J-Chr1SMX	mmu-mir-6354	46.9	47.8	0.9	1
C57BL/6J-Chr1SMX	mmu-mir-6904	23	21.7	-1.3	2
C57BL/6J-Chr1SMX	mmu-mir-1981	30.3	30.1	-0.2	1
C57BL/6J-Chr1SMX	mmu-mir-215	36.7	40.1	3.4	1
C57BL/6J-Chr1SMX	mmu-mir-3473c	41.4	34.2	-7.2	1
C57BL/6J-Chr1SMX	mmu-mir-3962	26.8	23	-3.8	2
C57BL/6J-Chr1SY	mmu-mir-133b	58.8	58.4	-0.4	1
C57BL/6J-Chr1SY	mmu-mir-6342	38.2	32.6	-5.6	7
C57BL/6J-Chr1SY	mmu-mir-6896	17.8	17.4	-0.4	1
C57BL/6J-Chr1SY	mmu-mir-5103	39.4	35.7	-3.7	1
C57BL/6J-Chr1SY	mmu-mir-6897	26.3	20.8	-5.5	3
C57BL/6J-Chr1SY	mmu-mir-6350	22.5	24.5	2	3
C57BL/6J-Chr1SY	mmu-mir-7681	29	35.4	6.4	1
C57BL/6J-Chr1SY	mmu-mir-6899	22	22.6	0.6	2
C57BL/6J-Chr1SY	mmu-mir-6351	35.9	35.9	0	1
C57BL/6J-Chr1SY	mmu-mir-1928	25.7	24.7	-1	1
C57BL/6J-Chr1SY	mmu-mir-8096	49.5	47.7	-1.8	1
C57BL/6J-Chr1SY	mmu-mir-6900	28.2	26.9	-1.3	1
C57BL/6J-Chr1SY	mmu-mir-6345	37.8	37.8	0	1
C57BL/6J-Chr1SY	mmu-mir-3473f	69.5	58.1	-11.4	3
C57BL/6J-Chr1SY	mmu-mir-6346	24.3	25.9	1.6	1
C57BL/6J-Chr1SY	mmu-mir-6903	32	32.3	0.3	1
C57BL/6J-Chr1SY	mmu-mir-7682	20	22.8	2.8	1
C57BL/6J-Chr1SY	mmu-mir-6354	46.9	47.8	0.9	1
C57BL/6J-Chr1SY	mmu-mir-6904	23	21.7	-1.3	2
C57BL/6J-Chr1SY	mmu-mir-1981	30.3	30.1	-0.2	1
C57BL/6J-Chr1SY	mmu-mir-3473c	41.4	34.2	-7.2	1
C57BL/6J-Chr1SY	mmu-mir-3962	26.8	23	-3.8	2
C57BL/6J-Chr1TW	mmu-mir-133b	58.8	58.4	-0.4	1
C57BL/6J-Chr1TW	mmu-mir-6342	38.2	30.9	-7.3	7
C57BL/6J-Chr1TW	mmu-mir-6896	17.8	17.4	-0.4	1
C57BL/6J-Chr1TW	mmu-mir-5103	39.4	35.7	-3.7	1
C57BL/6J-Chr1TW	mmu-mir-6897	26.3	23.8	-2.5	1
C57BL/6J-Chr1TW	mmu-mir-6350	22.5	24.5	2	3
C57BL/6J-Chr1TW	mmu-mir-7681	29	35.4	6.4	1
C57BL/6J-Chr1TW	mmu-mir-6899	22	20.2	-1.8	2
C57BL/6J-Chr1TW	mmu-mir-6351	35.9	34.9	-1	2
C57BL/6J-Chr1TW	mmu-mir-1928	25.7	24.7	-1	1
C57BL/6J-Chr1TW	mmu-mir-6900	28.2	26.9	-1.3	1
C57BL/6J-Chr1TW	mmu-mir-6345	37.8	37.8	0	1
C57BL/6J-Chr1TW	mmu-mir-3473f	69.5	58.1	-11.4	3
C57BL/6J-Chr1TW	mmu-mir-6346	24.3	25.9	1.6	1
C57BL/6J-Chr1TW	mmu-mir-6903	32	32.3	0.3	1
C57BL/6J-Chr1TW	mmu-mir-7682	20	22.8	2.8	1
C57BL/6J-Chr1TW	mmu-mir-6354	46.9	47.8	0.9	1
C57BL/6J-Chr1TW	mmu-mir-6904	23	21.7	-1.3	2
C57BL/6J-Chr1TW	mmu-mir-1981	30.3	30.1	-0.2	1
C57BL/6J-Chr1TW	mmu-mir-3473c	41.4	34.2	-7.2	1
C57BL/6J-Chr1TZ	mmu-mir-6341	30.4	29.8	-0.6	1
C57BL/6J-Chr1TZ	mmu-mir-133b	58.8	58.4	-0.4	1
C57BL/6J-Chr1TZ	mmu-mir-6342	38.2	32.6	-5.6	7
C57BL/6J-Chr1TZ	mmu-mir-6896	17.8	17.4	-0.4	1
C57BL/6J-Chr1TZ	mmu-mir-6897	26.3	21	-5.3	3
C57BL/6J-Chr1TZ	mmu-mir-6350	22.5	24.5	2	3
C57BL/6J-Chr1TZ	mmu-mir-7681	29	35.4	6.4	1
C57BL/6J-Chr1TZ	mmu-mir-6899	22	20.2	-1.8	2
C57BL/6J-Chr1TZ	mmu-mir-6351	35.9	34.9	-1	2
C57BL/6J-Chr1TZ	mmu-mir-1928	25.7	24.7	-1	1
C57BL/6J-Chr1TZ	mmu-mir-8096	49.5	47.7	-1.8	1
C57BL/6J-Chr1TZ	mmu-mir-6900	28.2	26.9	-1.3	1
C57BL/6J-Chr1TZ	mmu-mir-6345	37.8	37.8	0	1
C57BL/6J-Chr1TZ	mmu-mir-3473f	69.5	56.9	-12.6	4
C57BL/6J-Chr1TZ	mmu-mir-6346	24.3	25.9	1.6	1
C57BL/6J-Chr1TZ	mmu-mir-6903	32	32.3	0.3	1
C57BL/6J-Chr1TZ	mmu-mir-7682	20	22.8	2.8	1
C57BL/6J-Chr1TZ	mmu-mir-8114	38.3	35	-3.3	1
C57BL/6J-Chr1TZ	mmu-mir-6354	46.9	47.8	0.9	1
C57BL/6J-Chr1TZ	mmu-mir-7683	25.6	22.7	-2.9	1
C57BL/6J-Chr1TZ	mmu-mir-6904	23	21.7	-1.3	2
C57BL/6J-Chr1TZ	mmu-mir-1981	30.3	29.2	-1.1	2
C57BL/6J-Chr1YP	mmu-mir-133b	58.8	58.4	-0.4	1
C57BL/6J-Chr1YP	mmu-mir-6342	38.2	30.9	-7.3	7
C57BL/6J-Chr1YP	mmu-mir-6896	17.8	12.7	-5.1	3
C57BL/6J-Chr1YP	mmu-mir-5103	39.4	35.7	-3.7	1
C57BL/6J-Chr1YP	mmu-mir-6897	26.3	20.8	-5.5	3
C57BL/6J-Chr1YP	mmu-mir-6349	40.8	40.5	-0.3	1
C57BL/6J-Chr1YP	mmu-mir-6350	22.5	24.5	2	3
C57BL/6J-Chr1YP	mmu-mir-7681	29	35.4	6.4	1
C57BL/6J-Chr1YP	mmu-mir-6899	22	22.6	0.6	2
C57BL/6J-Chr1YP	mmu-mir-6351	35.9	35.9	0	1
C57BL/6J-Chr1YP	mmu-mir-1928	25.7	25.5	-0.2	2
C57BL/6J-Chr1YP	mmu-mir-6900	28.2	26.9	-1.3	1
C57BL/6J-Chr1YP	mmu-mir-3473f	69.5	68.6	-0.9	1
C57BL/6J-Chr1YP	mmu-mir-6346	24.3	25.9	1.6	1
C57BL/6J-Chr1YP	mmu-mir-6903	32	32.3	0.3	1
C57BL/6J-Chr1YP	mmu-mir-7682	20	22.8	2.8	1
C57BL/6J-Chr1YP	mmu-mir-6354	46.9	47.8	0.9	1
C57BL/6J-Chr1YP	mmu-mir-7683	25.6	22.7	-2.9	1
C57BL/6J-Chr1YP	mmu-mir-6904	23	21.7	-1.3	2
C57BL/6J-Chr1YP	mmu-mir-1981	30.3	30.1	-0.2	1
C57BL/6J-Chr1YP	mmu-mir-215	36.7	40.1	3.4	1
C57BL/6J-Chr1YX	mmu-mir-6341	30.4	29.8	-0.6	1
C57BL/6J-Chr1YX	mmu-mir-133b	58.8	58.4	-0.4	1
C57BL/6J-Chr1YX	mmu-mir-6342	38.2	30.9	-7.3	7
C57BL/6J-Chr1YX	mmu-mir-6896	17.8	17.4	-0.4	1
C57BL/6J-Chr1YX	mmu-mir-5103	39.4	35.7	-3.7	1
C57BL/6J-Chr1YX	mmu-mir-6897	26.3	20.8	-5.5	3
C57BL/6J-Chr1YX	mmu-mir-7681	29	35.4	6.4	1
C57BL/6J-Chr1YX	mmu-mir-6899	22	22.6	0.6	2
C57BL/6J-Chr1YX	mmu-mir-6351	35.9	35.9	0	1
C57BL/6J-Chr1YX	mmu-mir-1928	25.7	24.7	-1	1
C57BL/6J-Chr1YX	mmu-mir-6900	28.2	26.9	-1.3	1
C57BL/6J-Chr1YX	mmu-mir-6345	37.8	37.8	0	1
C57BL/6J-Chr1YX	mmu-mir-3473f	69.5	58.1	-11.4	3
C57BL/6J-Chr1YX	mmu-mir-6346	24.3	24	-0.3	2
C57BL/6J-Chr1YX	mmu-mir-6903	32	32.3	0.3	1
C57BL/6J-Chr1YX	mmu-mir-7682	20	22.8	2.8	1
C57BL/6J-Chr1YX	mmu-mir-6354	46.9	47.8	0.9	1
C57BL/6J-Chr1YX	mmu-mir-6904	23	21.7	-1.3	2
C57BL/6J-Chr1YX	mmu-mir-1981	30.3	29.2	-1.1	2
C57BL/6J-Chr1YX	mmu-mir-3473c	41.4	34.2	-7.2	1
C57BL/6J-Chr1YX	mmu-mir-3962	26.8	19.1	-7.7	3
C57BL/6J-Chr1ZC	mmu-mir-133b	58.8	58.4	-0.4	1
C57BL/6J-Chr1ZC	mmu-mir-6342	38.2	30.9	-7.3	7
C57BL/6J-Chr1ZC	mmu-mir-6896	17.8	17.4	-0.4	1
C57BL/6J-Chr1ZC	mmu-mir-5103	39.4	35.7	-3.7	1
C57BL/6J-Chr1ZC	mmu-mir-6897	26.3	20.8	-5.5	3
C57BL/6J-Chr1ZC	mmu-mir-6350	22.5	24.5	2	3
C57BL/6J-Chr1ZC	mmu-mir-7681	29	35.4	6.4	1
C57BL/6J-Chr1ZC	mmu-mir-6899	22	22.6	0.6	2
C57BL/6J-Chr1ZC	mmu-mir-6351	35.9	35.9	0	1
C57BL/6J-Chr1ZC	mmu-mir-1928	25.7	25.5	-0.2	2
C57BL/6J-Chr1ZC	mmu-mir-6900	28.2	28.6	0.4	1
C57BL/6J-Chr1ZC	mmu-mir-6345	37.8	37.8	0	1
C57BL/6J-Chr1ZC	mmu-mir-3473f	69.5	58.1	-11.4	3
C57BL/6J-Chr1ZC	mmu-mir-6346	24.3	24	-0.3	2
C57BL/6J-Chr1ZC	mmu-mir-6903	32	32.3	0.3	1
C57BL/6J-Chr1ZC	mmu-mir-7682	20	22.8	2.8	1
C57BL/6J-Chr1ZC	mmu-mir-6354	46.9	47.8	0.9	1
C57BL/6J-Chr1ZC	mmu-mir-7683	25.6	22.7	-2.9	1
C57BL/6J-Chr1ZC	mmu-mir-6904	23	21.7	-1.3	2
C57BL/6J-Chr1ZC	mmu-mir-1981	30.3	30.1	-0.2	1
C57BL/6J-Chr1ZC	mmu-mir-215	36.7	40.1	3.4	1
C57BL/6J-Chr1ZC	mmu-mir-3473c	41.4	34.2	-7.2	1
C57BL/6J-Chr1ZC	mmu-mir-3962	26.8	19.1	-7.7	3
C57BL/6J-Chr1ZZ1	mmu-mir-6341	30.4	29.8	-0.6	1
C57BL/6J-Chr1ZZ1	mmu-mir-133b	58.8	58.4	-0.4	1
C57BL/6J-Chr1ZZ1	mmu-mir-6342	38.2	30.9	-7.3	7
C57BL/6J-Chr1ZZ1	mmu-mir-6896	17.8	17.4	-0.4	1
C57BL/6J-Chr1ZZ1	mmu-mir-5103	39.4	35.7	-3.7	1
C57BL/6J-Chr1ZZ1	mmu-mir-6897	26.3	20.8	-5.5	3
C57BL/6J-Chr1ZZ1	mmu-mir-7681	29	35.4	6.4	1
C57BL/6J-Chr1ZZ1	mmu-mir-6899	22	22.6	0.6	2
C57BL/6J-Chr1ZZ1	mmu-mir-6351	35.9	35.9	0	1
C57BL/6J-Chr1ZZ1	mmu-mir-1928	25.7	24.7	-1	1
C57BL/6J-Chr1ZZ1	mmu-mir-6900	28.2	26.9	-1.3	1
C57BL/6J-Chr1ZZ1	mmu-mir-6345	37.8	37.8	0	1
C57BL/6J-Chr1ZZ1	mmu-mir-3473f	69.5	58.1	-11.4	3
C57BL/6J-Chr1ZZ1	mmu-mir-6346	24.3	24	-0.3	2
C57BL/6J-Chr1ZZ1	mmu-mir-6903	32	32.3	0.3	2
C57BL/6J-Chr1ZZ1	mmu-mir-7682	20	22.8	2.8	1
C57BL/6J-Chr1ZZ1	mmu-mir-8114	38.3	35	-3.3	1
C57BL/6J-Chr1ZZ1	mmu-mir-6354	46.9	47.8	0.9	1
C57BL/6J-Chr1ZZ1	mmu-mir-7683	25.6	22.7	-2.9	1
C57BL/6J-Chr1ZZ1	mmu-mir-6904	23	21.7	-1.3	2
C57BL/6J-Chr1ZZ1	mmu-mir-1981	30.3	30.1	-0.2	1
C57BL/6J-Chr1ZZ1	mmu-mir-3473c	41.4	34.2	-7.2	1
C57BL/6J-Chr1ZZ1	mmu-mir-3962	26.8	19.1	-7.7	3
C57BL/6J-Chr1ZZ2	mmu-mir-133b	58.8	58.4	-0.4	1
C57BL/6J-Chr1ZZ2	mmu-mir-6342	38.2	30.9	-7.3	7
C57BL/6J-Chr1ZZ2	mmu-mir-6896	17.8	17.4	-0.4	1
C57BL/6J-Chr1ZZ2	mmu-mir-5103	39.4	35.7	-3.7	1
C57BL/6J-Chr1ZZ2	mmu-mir-6897	26.3	20.8	-5.5	3
C57BL/6J-Chr1ZZ2	mmu-mir-6350	22.5	24.5	2	3
C57BL/6J-Chr1ZZ2	mmu-mir-7681	29	35.4	6.4	1
C57BL/6J-Chr1ZZ2	mmu-mir-6899	22	22.6	0.6	2
C57BL/6J-Chr1ZZ2	mmu-mir-6351	35.9	35.9	0	1
C57BL/6J-Chr1ZZ2	mmu-mir-1928	25.7	24.7	-1	1
C57BL/6J-Chr1ZZ2	mmu-mir-6900	28.2	26.9	-1.3	1
C57BL/6J-Chr1ZZ2	mmu-mir-6345	37.8	37.8	0	1
C57BL/6J-Chr1ZZ2	mmu-mir-3473f	69.5	58.1	-11.4	3
C57BL/6J-Chr1ZZ2	mmu-mir-6346	24.3	25.9	1.6	1
C57BL/6J-Chr1ZZ2	mmu-mir-6903	32	32.3	0.3	1
C57BL/6J-Chr1ZZ2	mmu-mir-7682	20	22.8	2.8	1
C57BL/6J-Chr1ZZ2	mmu-mir-6354	46.9	47.8	0.9	1
C57BL/6J-Chr1ZZ2	mmu-mir-7683	25.6	20.1	-5.5	2
C57BL/6J-Chr1ZZ2	mmu-mir-6904	23	21.7	-1.3	2
C57BL/6J-Chr1ZZ2	mmu-mir-1981	30.3	30.1	-0.2	1
C57BL/6J-Chr1ZZ2	mmu-mir-215	36.7	40.1	3.4	1
C57BL/6J-Chr1ZZ2	mmu-mir-3473c	41.4	34.2	-7.2	1
C57BL/6J-Chr1ZZ2	mmu-mir-3962	26.8	23	-3.8	2
